# Supplementary material for: The hepatic transcriptome of the turkey poult (Meleagris gallopavo) is minimally altered by high inorganic dietary selenium
Source: PLoS One. 2020 May 7;15(5):e0232160. doi: 10.1371/journal.pone.0232160 (PMC7205448; doi:10.1371/journal.pone.0232160)
Supplement: S9 Table — (XLSX) [file pone.0232160.s012.xlsx]

## Sheet: Human Symbols
S9 Table. Humanized symbols, NCBI gene IDs, and raw counts (mean±SD) for turkey transcripts
		_____________________________________Experiment 1_____________________________________										____________________Experiment 2____________________
		0 µg Se/g		0.025 µg Se/g		0.4 µg Se/g		0.75 µg Se/g		1 µg Se/g		0.4 µg Se/g		2 µg Se/g		5 µg Se/g
SYMBOL	Gene ID	Mean	SD	Mean	SD	Mean	SD	Mean	SD	Mean	SD	Mean	SD	Mean	SD	Mean	SD	Function
A1CF	100540486	3396.25	975.546	3453.5	1023.07	3239.5	740.001	3227	850.135	3386.75	462.393	2795.5	981.446	2765.5	381.777	2581.25	460.266	APOBEC1 complementation factor
A2M	100543551	28167.5	4752.71	27421.5	3711.64	24146.2	4133.91	19983	5694.3	25539	3928.8	29442.8	3681.08	21090.2	4992.61	29424	5822.88	alpha-2-macroglobulin
A4GALT	100550373	6.75	4.19325	5.25	1.25831	4	1.41421	5.5	4.3589	5	3.74166	9.75	5.56028	2.75	2.75379	3.25	1.70783	alpha 1,4-galactosyltransferase (P blood group)
A4GNT	100538792	0	0	0	0	0	0	0	0	0	0	0	0	0	0	0	0	alpha-1,4-N-acetylglucosaminyltransferase
AAAS	100550676	29.75	18.8746	31.5	9.11043	26.75	15.0416	26.5	21.8098	35.25	28.8487	55.75	45.0657	24.5	7.04746	35.75	21.2191	aladin WD repeat nucleoporin
AACS	100550304	807.75	285.459	764.75	525.958	736.75	621.947	498.5	546.172	789.25	396.73	957	180.42	503.25	300.721	591	126.71	acetoacetyl-CoA synthetase
AADAC	100548100	709.25	215.124	1073.75	269.134	987	337.604	1043	171.901	1310	249.061	940.5	159.433	605.5	84.6069	969.75	58.8975	arylacetamide deacetylase
AADAT	100539859	854.5	282.393	1204.25	79.3279	935.75	239.482	826	213.359	1329.5	292.03	1160.25	34.8557	746.75	215.699	1103.25	218.794	aminoadipate aminotransferase
AAED1	104915126	40.75	5.67891	62.25	11.5866	71.5	20.7284	56.75	13.1498	37	10.2307	56	11.6905	47.25	8.95824	55	6.0553	AhpC/TSA antioxidant enzyme domain containing 1
AAGAB	100544193	68.75	17.0367	70	20.4124	82	18.9912	62.25	14.9081	62.75	7.88987	66.25	7.63217	57.5	9.11043	64	4.08248	alpha- and gamma-adaptin binding protein
AAMDC	100541697	186.25	11.1168	183.5	36.2813	205.5	22.8838	156.5	28.4898	204.5	36.8646	211	8.75595	182.25	16.5202	207.25	38.4913	adipogenesis associated Mth938 domain containing
AAMP	100541822	287.5	71.7054	340.5	103.787	315.5	63.1955	269.5	99.8849	331	84.9588	388.75	105.079	312.75	54.1872	312	38.7298	angio associated migratory cell protein
AANAT	100549848	0	0	0	0	0	0	0.25	0.5	0.5	0.57735	0	0	0	0	0.25	0.5	aralkylamine N-acetyltransferase
AAR2	104917356	0	0	0	0	0	0	0	0	0	0	0.25	0.5	0	0	0	0	AAR2 splicing factor homolog
AARS	100545071	1696.75	676.444	2457.75	708.282	1820.25	300.68	1559.5	826.64	1861.75	593.304	2816	728.258	1991.75	441.495	2269.75	236.32	alanyl-tRNA synthetase
AARS2	100550992	126.25	16.6808	159.75	21.2348	109.25	8.22091	105.5	18.4842	158	22.6421	165.75	22.7211	108	5.88784	145.5	8.2664	alanyl-tRNA synthetase 2, mitochondrial
AARSD1	100545911	500.5	78.7591	635	115.545	550.5	81.2014	492.25	71.3273	606.75	39.4409	584.25	27.7774	412.5	74.8042	498.25	39.8445	alanyl-tRNA synthetase domain containing 1
AASDH	100540168	200	61.2699	495.25	200.892	337.5	316.207	475	345.674	429.75	386.315	262.25	46.1979	303.75	175.802	242	89.8814	aminoadipate-semialdehyde dehydrogenase
AASDHPPT	100542622	33	8.16497	54.75	24.4864	40.5	20.0083	32.75	6.18466	45.75	4.64579	52.75	6.60177	38.75	12.339	54.25	14.7507	aminoadipate-semialdehyde dehydrogenase-phosphopantetheinyl transferase
AASS	100543809	209	75.4453	401.25	223.136	258.5	300.545	215.75	141.056	298.5	325.405	234.25	78.5127	278.5	145.981	285.75	161.568	aminoadipate-semialdehyde synthase
AATF	100542869	42.25	5.18813	52.25	10.0457	46.25	9.97914	37	6.37704	44.75	12.4197	46.25	17.7834	41.25	5.67891	37.25	12.0658	apoptosis antagonizing transcription factor
ABAT	100549381	1331	210.338	2103	473.193	1413.75	548.203	1332.75	265.173	1900.5	684.568	2051.5	249.001	1271.25	251.827	1709	223.235	4-aminobutyrate aminotransferase
ABCA1	100545145	1058.5	273.395	1531.75	483.829	1054.5	113.741	947.75	483.292	1198.75	362.79	1228.25	387.676	840.5	259.718	1064.25	143.656	ATP binding cassette subfamily A member 1
ABCA12	100551368	129	90.2995	84.25	12.5797	217.5	248.897	333	309.597	233	278.126	59.75	6.99405	136.5	127.751	85.75	33.0492	ATP binding cassette subfamily A member 12
ABCA13	100541503	25.25	8.46069	20	9.59166	29.25	5.67891	31.75	14.2449	21.75	11.3541	19.75	3.94757	22.5	3	23.25	2.06155	ATP binding cassette subfamily A member 13
ABCA2	100544622	249.5	110.431	250.5	136.744	271.25	86.9305	221	116.742	200.75	56.8939	233.5	80.2558	174.25	74.9372	201.5	89.4483	ATP binding cassette subfamily A member 2
ABCA3	100549791	457.75	167.675	532.5	198.294	478	101.748	415.5	96.1058	495.75	82.5404	569	139.444	393.75	106.475	474.5	68.335	ATP binding cassette subfamily A member 3
ABCA7	100542147	2.75	2.75379	1.25	0.957427	6.75	5.7373	4.75	4.5	3.25	2.06155	6.25	3.30404	4.25	2.06155	4	2.44949	ATP binding cassette subfamily A member 7
ABCB10	100542517	147	76.0307	226.25	24.5136	180.75	46.8072	145.5	77.013	227.5	14.2712	244.5	6.245	138.5	79.8519	203.25	29.9263	ATP binding cassette subfamily B member 10
ABCB11	100543935	2083	531.512	2569.5	704.853	2116	616.031	1841	669.793	2544.75	446.715	2738.5	716.917	2053.5	975.048	2634.5	522.528	ATP binding cassette subfamily B member 11
ABCB5	100547526	0.5	0.57735	0.5	0.57735	1.75	1.5	1.75	1.70783	1	0.816497	1	1.1547	1.75	1.25831	3.25	2.62996	ATP binding cassette subfamily B member 5
ABCB6	100550650	26.75	21.5155	32.25	9.17878	21.75	10.6888	22.5	8.06226	31.75	13.301	42.5	30.3919	29	11.7757	27.75	9.91211	ATP binding cassette subfamily B member 6 (Langereis blood group)
ABCB7	100549423	333.5	72.45	414.25	59.9799	437.75	146.336	332	104.355	374	56.962	406	78.7528	269	88.2308	350.75	15.3704	ATP binding cassette subfamily B member 7
ABCB9	100541473	112.5	32.9292	146.25	51.7776	99.5	10.083	100.25	14.975	130.25	9.21502	125	13.784	83.5	33.7688	102.25	35.4154	ATP binding cassette subfamily B member 9
ABCC1	100544305	430.5	80.2101	483.75	78.9699	524	42.6693	491.75	106.784	512	128.598	566.25	60.6486	473.5	90.246	443.25	85.7453	ATP binding cassette subfamily C member 1
ABCC10	100538876	94	18.1292	100.75	17.2892	126.25	31.8159	84.5	24.5561	102.25	35.5375	127.75	16.0494	87.25	25.5131	102.75	9.74252	ATP binding cassette subfamily C member 10
ABCC2	100303700	1328.5	150.452	1952.75	846.316	1333	216.912	1348.5	435.546	1482.75	282.967	1227.75	288.293	983.5	204.777	1175	155.617	ATP binding cassette subfamily C member 2
ABCC3	100551232	41.5	7.50555	49.5	21.0476	45.5	9.81495	54	23.4521	44.5	9.03696	54.25	8.18026	45	3.3665	50	7.52773	ATP binding cassette subfamily C member 3
ABCC5	100542386	925	218.844	1442	191.463	1181.75	141.141	1038	159.472	1151	297.514	1524	345.088	977.5	257.825	1252	62.2736	ATP binding cassette subfamily C member 5
ABCC8	100548594	95.5	11.7047	114.25	15.4137	125.75	29.4321	120.5	34.6651	103.75	24.7706	109.5	17.8232	110.25	21.093	98	16.6733	ATP binding cassette subfamily C member 8
ABCC9	100547616	21.25	5.25198	14.25	5.058	18.5	2.38048	27.75	14.1745	19.25	18.0439	21.75	3.59398	26.5	8.88819	19.75	6.70199	ATP binding cassette subfamily C member 9
ABCD4	100541759	688.75	93.87	841.25	154.308	919.75	360.154	952.75	217.849	871.5	196.011	797.5	203.422	833	202.043	911.25	162.985	ATP binding cassette subfamily D member 4
ABCE1	100544440	905.5	203.899	1306.5	284.026	1132.5	397.86	774	152.58	1145	114.266	1248.75	55.211	875	151.153	1087	201.939	ATP binding cassette subfamily E member 1
ABCF2	100545426	414.5	118.368	491.5	117.922	437	103.467	302.75	72.1174	539.5	97.7122	613.25	135.79	354.75	54.3775	415.25	117.735	ATP binding cassette subfamily F member 2
ABCF3	100542856	296.25	147.068	266.25	71.6583	281.25	104.318	253	113.34	300.25	84.9603	339.75	130.872	295.5	72.4132	292.5	63.5846	ATP binding cassette subfamily F member 3
ABCG2	100547328	2315	837.37	3543	538.536	2937	778.81	2572.25	955.017	3196.25	487.467	4188	498.131	2211.5	901.19	3206	254.476	ATP binding cassette subfamily G member 2 (Junior blood group)
ABCG4	100550413	1.5	0.57735	3	3.4641	1.75	1.25831	1	1.41421	3.5	2.51661	4.75	1.70783	2.25	2.06155	4.75	3.20156	ATP binding cassette subfamily G member 4
ABCG5	100547157	574.75	212.03	637.75	40.574	836.75	431.83	651	185.991	703.25	67.8153	648.75	285.172	650.25	236.551	638.75	72.5046	ATP binding cassette subfamily G member 5
ABCG8	100547312	169.5	58.1292	273.25	55.0356	242.5	147.579	188	45.7165	296.25	36.1144	214.5	83.5324	264	74.5162	253.75	67.3616	ATP binding cassette subfamily G member 8
ABHD1	100540255	29.25	25.7083	20.25	12.339	30.5	28.4429	39.25	34.8174	34.5	24.5153	40.5	36.6106	23.5	15.9269	26.75	17.7834	abhydrolase domain containing 1
ABHD10	100549655	214.75	63.6573	299.75	61.0266	281.75	103.998	197.5	118.041	289	68.8719	286.75	16.0909	197.5	91.9221	266.75	67.2625	abhydrolase domain containing 10
ABHD11	100549793	81.5	24.5561	89.5	6.45497	91	16.0416	82	24.8328	100.5	21.8861	130	18.7083	88.75	12.2577	98	5.2915	abhydrolase domain containing 11
ABHD12	100547311	203	33.9018	261	39.3531	218.75	57.5579	202.25	55.7995	252.25	42.7814	251.75	14.4309	195.75	46.0462	249.5	62.2174	abhydrolase domain containing 12
ABHD12B	100542072	20.75	9.81071	22.75	12.9711	18.75	7.08872	21.5	19.192	30	33.4963	35.75	24.1713	30.25	25.1976	33.5	7.18795	abhydrolase domain containing 12B
ABHD13	100550987	217.75	56.2398	323.5	56.0327	260	57.9828	232.75	82.7944	265	35.8608	275.25	21.469	212	42.2847	261.5	36.973	abhydrolase domain containing 13
ABHD17A	100547449	37.25	21.2348	35.75	9.42956	44.75	18.2643	39.75	26.4748	45.5	33.1109	67.75	35.5469	45.75	22.2916	42.25	16.2352	abhydrolase domain containing 17A
ABHD17B	100542042	67	33.8329	104.75	28.2651	79.75	35.5282	71.5	18.3394	101.5	14.1774	85.5	8.34666	62.25	25.1976	71.5	10.8474	abhydrolase domain containing 17B
ABHD17C	100547486	133.25	27.9926	161	22.4054	159	49.8932	132	10.6145	146.5	26.5141	177.5	21.7945	132	11.1056	171.5	6.45497	abhydrolase domain containing 17C
ABHD18	100549002	329.75	38.2742	468.75	138.348	441	94.7453	345	60.3821	347.25	40.1777	393	96.6747	261.5	34.0441	312	66.7982	abhydrolase domain containing 18
ABHD2	100548967	1316	607.587	1559.25	734.26	1728.25	765.682	1467.75	569.357	2157	730.19	1412	360.034	1006.25	81.3649	1388.25	156.056	abhydrolase domain containing 2
ABHD3	100539752	19.25	11.1766	50.75	30.9017	50.25	15.174	25.75	11.8708	50.25	19.8893	31.25	9.28709	22	8.7178	35.5	18.2848	abhydrolase domain containing 3
ABHD5	100548855	127.75	31.4894	131	20.4613	179.25	70.5756	117.5	48.2666	213.25	46.5215	174.5	45.7129	104.5	20.6155	145.75	30.0264	abhydrolase domain containing 5
ABHD6	100549431	799.75	144.177	913.25	316.148	1112.5	415.766	1019	323.739	1158.5	514.235	895.75	288.561	756.75	301.792	842.5	234.334	abhydrolase domain containing 6
ABHD8	100544582	0.25	0.5	0.5	0.57735	0.75	0.957427	0.25	0.5	0	0	1.75	2.87228	0.75	0.957427	0.5	0.57735	abhydrolase domain containing 8
ABI1	100542013	282.5	104.095	198.75	23.7539	271.75	78.8305	221.75	72.7158	174.25	17.1537	194.25	15.8824	249.25	67.1584	176.25	10.9049	abl interactor 1
ABI2	100543472	288.25	38.0471	357.5	54.4212	312.25	71.4394	275.75	94.0864	329	63.177	297.25	38.7417	242.5	36.1156	289.5	39.2726	abl interactor 2
ABI3	100547811	73.5	17.5594	75	10.9545	102.5	45.5522	80	31.0913	70	22.166	96.75	40.5658	90.5	17.7482	87.75	23.0416	ABI family member 3
ABI3BP	100544746	5.75	4.92443	5.5	4.43471	22.25	17.9141	18.75	9.77667	8.5	3.69685	4.25	3.40343	80.5	145.743	11	3.55903	ABI family member 3 binding protein
ABL1	100550407	240.25	24.3909	245	75.8463	235.5	33.7095	200.25	14.975	246.5	24.1868	231	32.3831	213	21.5716	192.25	29.4434	ABL proto-oncogene 1, non-receptor tyrosine kinase
ABL2	100543723	33	13.2916	26	8.86942	43.75	11.1168	21.25	7.58837	21.25	5.31507	22	11.4018	22.5	6.65833	26.25	12.2031	ABL proto-oncogene 2, non-receptor tyrosine kinase
ABLIM1	100547174	68.25	32.2942	149.5	19.74	176.5	57.9454	115.25	71.821	115	11.3725	125.5	38.3101	94	47.8539	146.5	45.0666	actin binding LIM protein 1
ABLIM2	100551462	271.25	94.4118	326.25	64.8093	297.5	77.1168	273.5	93.1826	309.5	71.8401	242.75	61.3698	244.5	105.784	254.5	88.3497	actin binding LIM protein family member 2
ABLIM3	100545495	9.25	4.11299	9.75	2.62996	10.25	5.56028	5	3.16228	7.25	2.06155	13.25	8.80814	13	8.28654	9.75	3.77492	actin binding LIM protein family member 3
ABR	100545657	86.5	24.7454	88.25	26.5503	138	21.0238	95	40.9471	113.25	55.8353	164.75	26.6505	113.75	42.2956	161	51.5946	active BCR-related
ABRA	100538421	174.75	71.4067	255	60.9973	171	53.3729	157	44.5646	203.75	23.9357	211.5	46.2349	155	59.9055	218.75	72.3804	actin binding Rho activating protein
ABRACL	100549256	73	38.5832	136.25	22.3215	86.5	31.2677	76.25	36.1144	140.75	7.5	118.25	12.0104	61.25	36.8363	113.75	12.339	ABRA C-terminal like
ABTB1	100538799	363	93.1128	408.5	98.2124	433.75	44.53	358.75	87.5152	414.25	98.4425	418.75	53.7362	297.75	72.8898	400	23.7065	ankyrin repeat and BTB domain containing 1
ABTB2	100543716	23.25	7.36546	20.25	6.5	17.75	6.70199	15	4.69042	30.75	15.5858	20.5	5.8023	20.25	8.09835	15.75	5.56028	ankyrin repeat and BTB domain containing 2
ACAA1	100542533	1210.75	367.881	1913.25	88.3982	1555.75	109.931	1423.5	468.289	2018.5	802.475	1921.75	431.493	1523	576.282	1551	306.487	acetyl-CoA acyltransferase 1
ACAA2	100543276	3832.75	881.488	5006.75	419.873	3894.75	775.104	3599	879.78	5605.75	779.176	4756.5	551.334	2736.75	802.556	4127.75	586.566	acetyl-CoA acyltransferase 2
ACACB	100539060	7.75	2.75379	7.75	12.1758	8	4.83046	8.75	5.67891	10.25	8.26136	5.5	1.91485	6	3.4641	6.75	4.5	acetyl-CoA carboxylase beta
ACAD10	104913542	146	32.4448	182.75	33.5	212	22.4648	161.75	20.6942	190.75	42.2483	225.5	25.9551	183.5	26.8514	211.5	30.3919	acyl-CoA dehydrogenase family member 10
ACAD11	100539863	1528.75	237.261	1933.25	459.201	1927.25	367.523	1633.75	486.152	2396	543.785	1950.25	470.267	1230.75	241.224	1675.5	303.093	acyl-CoA dehydrogenase family member 11
ACAD8	100540043	133	31.5066	165	30.7679	172.75	33.4801	132.5	31.9635	181.25	23.1571	200.25	22.6035	153.5	25	202.75	13.2759	acyl-CoA dehydrogenase family member 8
ACAD9	100543886	2227.25	627.464	2696	485.805	2831.5	492.754	2283.5	448.148	3076	750.877	2642.5	383.302	1921.5	398.421	2635.25	554.46	acyl-CoA dehydrogenase family member 9
ACADL	100540388	3229.5	866.419	3600	341.191	3800.5	409.437	3063	331.023	4222	582.476	3977.5	414.938	2863.5	483.822	3612.25	616.326	acyl-CoA dehydrogenase, long chain
ACADM	104917156	1444	331.868	1159.75	52.6395	1407.5	413.835	1283.25	256.549	1406.5	277.189	1573.25	112.663	1330.25	148.435	1416.25	206.316	acyl-CoA dehydrogenase, C-4 to C-12 straight chain
ACADS	100541626	1016	164.073	1380.5	59.3324	1063.5	84.3663	948	127.457	1498.5	44.3509	1259.5	141.858	926.25	146.786	1286.25	183.992	acyl-CoA dehydrogenase, C-2 to C-3 short chain
ACADSB	100542282	3011.25	662.775	4482.5	678.033	3570.75	1287.67	3141.5	1552.25	4965.25	1438.57	4416.25	757.822	2524.5	1623.51	4272.25	864.37	acyl-CoA dehydrogenase, short/branched chain
ACAN	100549278	0	0	7.75	15.5	0.5	1	0	0	0	0	0.25	0.5	0.25	0.5	0	0	aggrecan
ACAP2	100545744	225.5	65.6988	321.5	83.8431	280.5	107.199	228.5	73.5142	280.75	37.9857	286.25	24.9316	205	74.6592	250.25	35.9293	ArfGAP with coiled-coil, ankyrin repeat and PH domains 2
ACAP3	104914169	17.75	5.18813	16.75	2.75379	17	7.70281	18.5	5.8023	16.5	6.85565	20.5	10.0167	19.5	8.3865	18.75	3.94757	ArfGAP with coiled-coil, ankyrin repeat and PH domains 3
ACAT1	109365384	1779.25	214.568	1871	126.999	1816.25	81.545	1597.25	514.949	1993	145.735	1732.75	308.857	1541.5	207	1567.5	234.783	acetyl-CoA acetyltransferase 1
ACAT2	100550534	3419.25	527.034	5577.5	1592.66	5121.25	2432.51	4423	362.462	5681.25	2403.09	5315.5	847.642	3449.25	358.947	4003.25	487.972	acetyl-CoA acetyltransferase 2
ACBD3	100543710	194.5	51.0849	239.75	103.09	197.25	29.4661	166	16.8325	219	10.2956	221	28.2017	164.75	51.3639	160.5	27.9821	acyl-CoA binding domain containing 3
ACBD5	100541863	1431.75	494.414	1896.25	315.47	1535.25	250.108	1391	458.325	1795.75	355.766	1539	288.18	1297	427.231	1599	295.318	acyl-CoA binding domain containing 5
ACBD6	100546812	57.5	10.6615	51.5	13.0256	58.5	8.3865	40	5.47723	39	4.32049	50.75	8.53913	55.25	4.57347	51.25	10.9962	acyl-CoA binding domain containing 6
ACBD7	100547730	23.75	4.272	44	14.8997	41.5	6.55744	32.75	12.816	45.75	12.3119	39.75	12.5266	30.25	12.6062	47	13.9523	acyl-CoA binding domain containing 7
ACE	100542100	22.5	7.32575	16.25	3.20156	22.25	10.2429	19.5	12.6886	18.5	6.75771	23.75	7.04154	21.5	11.4746	20.75	6.70199	angiotensin I converting enzyme
ACE2	100541186	18.75	4.99166	10	6	19	4.08248	22	10.5515	16.75	7.41058	17	5.83095	9	3.55903	10	4.24264	angiotensin I converting enzyme 2
ACER1	100544991	0	0	0.25	0.5	0.25	0.5	0	0	0	0	0	0	0.25	0.5	0.25	0.5	alkaline ceramidase 1
ACER2	100540199	36	6.78233	42.25	13.5247	54.75	26.7255	42.5	17.9165	42.25	16.7804	65.25	13.4505	32.25	13.9613	39.25	7.80491	alkaline ceramidase 2
ACKR1	109371028	7.5	5.25991	5.25	2.21736	3.75	3.59398	4.25	3.30404	5.5	3	5.25	3.86221	4.25	1.89297	4.75	2.21736	atypical chemokine receptor 1 (Duffy blood group)
ACKR2	104911317	12.5	1.91485	14	4.32049	17.25	7.63217	17.25	6.70199	11.25	4.99166	12	5.2915	12.25	5.37742	12	1.41421	atypical chemokine receptor 2
ACKR3	100546352	50.25	15.3052	39.25	4.99166	52.5	11.1505	52	22.9347	51	22.8765	64.5	17.5404	63.5	22.6348	45.25	7.63217	atypical chemokine receptor 3
ACKR4	104911544	25	6.37704	19.5	12.8712	33	5.83095	31.25	18.6793	22.25	24.1437	24.5	1.91485	25.5	8.96289	20	6.0553	atypical chemokine receptor 4
ACLY	100544111	6951.5	1569.83	8841.25	2437.6	10137	6022.74	7962.75	1949.26	9541.25	5423.14	8867.5	1121.9	5493.5	1457.18	7303	1873.97	ATP citrate lyase
ACMSD	100540076	80	7.83156	310	227.921	304.5	243.318	160.25	37.1607	250.25	246.338	323.75	87.2024	196.75	58.3745	188.25	49.6681	aminocarboxymuconate semialdehyde decarboxylase
ACO1	100544784	6281.75	1022.51	7483.5	1412.4	6076	1855.52	5976.75	1504.44	6960.75	2219.1	7137	631.294	5031.75	1028.16	6679.25	1961.81	aconitase 1
ACO2	100546629	2400	361.914	2567	255.201	2616.75	208.001	2082	167.282	2838	257.125	2642.5	275.64	2160.5	138.04	2736.25	575.033	aconitase 2
ACOD1	100548788	122.5	135.111	84	30.8653	44	26.7208	70.5	55.1513	80	94.8508	59	59.5819	23.25	9.3586	53.5	69.9262	aconitate decarboxylase 1
ACOT11	100544453	188	54.8695	242	46.2241	181.5	77.1341	160.25	65.1121	241.5	50.2958	306.25	92.1606	168.75	35.2266	201	24.097	acyl-CoA thioesterase 11
ACOT12	104915280	3.5	4.04145	11	13.4412	14	15.8535	6.75	3.94757	16.5	12.4499	7.5	6.13732	7.5	7.85281	7.75	2.62996	acyl-CoA thioesterase 12
ACOT13	100551409	288.75	33.8662	377.5	75.7738	442.25	88.5527	316.75	28.8949	381.75	76.3604	400.25	55.1808	353.75	55.9903	351.5	45.7347	acyl-CoA thioesterase 13
ACOT7	100547443	41.75	19.3283	34.25	6.13052	49.5	18.735	37.25	14.8183	42.25	17.576	50	21.0871	40.25	10.1776	49.75	18.1361	acyl-CoA thioesterase 7
ACOT8	104914099	246	72.6682	268	49.2341	326.5	121.448	260	97.7241	306.75	101.401	363.5	116.202	276	100.757	300	90.5686	acyl-CoA thioesterase 8
ACOT9	100547309	157.5	42.2571	234.25	26.3486	197	98.8332	150.5	55.0424	163.25	42.4608	215	19.883	145.75	38.0121	173.75	28.7214	acyl-CoA thioesterase 9
ACOX1	100540963	4585.75	1229.46	5555.5	826.338	5505.5	855.575	5255.75	847.987	6004.75	612.087	5233.25	814.356	3871.75	413.341	4832.75	469.781	acyl-CoA oxidase 1
ACOX2	100545690	2663.75	609.269	2457.5	758.874	1989.25	87.9635	2200.5	470.872	2574.5	428.293	2275	820.398	1932.75	385.102	2333.25	561.536	acyl-CoA oxidase 2
ACOX3	100538886	168	63.1876	251.75	68.2758	208.25	72.7295	172.5	58.3238	291.5	28.4546	248.25	63.9759	133.25	40.302	214.75	15.327	acyl-CoA oxidase 3, pristanoyl
ACP1	100545979	305.75	108.017	517	52.8961	420.25	134.207	357.25	138.851	508.5	46.2349	490.75	35.4812	322.5	115.113	461.25	47.7799	acid phosphatase 1, soluble
ACP2	100538475	874	177.33	1036	143.805	889.5	206.279	716	172.617	947	133.93	929.25	91.0398	778.5	117.973	955	225.916	acid phosphatase 2, lysosomal
ACP6	100541283	142.5	36.1893	165.25	19.38	164.25	53.6369	132	22.286	156.5	30.8383	197.5	4.43471	130.5	36.1893	172	16.5126	acid phosphatase 6, lysophosphatidic
ACR	692129	0	0	0	0	0	0	0.75	0.957427	0.5	1	0.75	0.957427	0.25	0.5	0.5	0.57735	acrosin
ACRBP	104913000	0	0	0.25	0.5	0	0	0	0	0	0	0	0	0	0	0	0	acrosin binding protein
ACSBG2	100542721	4576.5	2153.92	5324.75	3024.19	5148.25	4251.25	3239.25	2525.13	5979.5	2943.03	6257.25	609.49	3352.75	2243.29	5354	2305.4	acyl-CoA synthetase bubblegum family member 2
ACSF2	100538703	2202	384.667	2490	320.689	2807.25	1370.78	2474	417.447	3628.5	1356.88	3623.75	646.212	2010.5	705.327	2450.75	227.042	acyl-CoA synthetase family member 2
ACSF3	104913064	49.5	8.81287	56	17.3973	50.25	6.84957	35.5	10.2794	47.75	6.18466	59.25	15.152	38.25	17.2119	66	9.20145	acyl-CoA synthetase family member 3
ACSL1	100546186	6562	4013.21	7205.5	2962.22	7060.25	2472	6665.75	3104.13	9345	5498.57	6248.5	2758.83	5051.5	2718.43	5310.75	1318.05	acyl-CoA synthetase long-chain family member 1
ACSL4	100539925	125	55.5758	152.75	33.8071	160.25	72.8577	128.5	47.1911	133	39.2513	164	15.4704	117.25	31.6478	143	37.4166	acyl-CoA synthetase long-chain family member 4
ACSL5	100548195	2087.5	922.892	2572	889.096	2169.25	1171.44	1657.5	625.693	3367.5	691.785	2187.25	892.323	1728	492.282	1715.5	257.851	acyl-CoA synthetase long-chain family member 5
ACSL6	100548919	135	74.1305	106.75	65.9665	203.75	220.716	140.75	158.559	123.75	93.3001	112.75	27.2809	96	108.028	108	121.954	acyl-CoA synthetase long-chain family member 6
ACSM3	100540655	1543.75	502.936	1422.75	525.997	1570.5	610.5	1333.75	510.808	2020.5	334.89	1868.5	369.568	1163.75	332.47	1433.25	383.629	acyl-CoA synthetase medium-chain family member 3
ACSS1	100538464	68.25	6.65207	73.25	9.53502	89.5	28.8039	67	20.0167	60.25	17.4619	79.25	11.1467	62.5	15	63.75	12.5	acyl-CoA synthetase short-chain family member 1
ACSS2	100542964	779.75	223.248	911.5	274.353	883.25	307.331	855.75	264.973	994.5	264.956	927	219.965	785.75	218.277	860.75	221.649	acyl-CoA synthetase short-chain family member 2
ACSS3	100540880	505.5	89.1833	833.5	99.8048	598	319.338	529.25	70.8631	713.5	162.268	568.5	71.9838	438	102.645	564.25	95.1223	acyl-CoA synthetase short-chain family member 3
ACTA1	100542212	12.75	1.70783	14	7.78888	27.25	20.1722	29	15.5134	20.75	16.6608	12.75	7.67572	384.25	737.19	19.75	5.67891	actin, alpha 1, skeletal muscle
ACTA2	100549984	256	69.1134	324.75	156.357	342.25	148.567	356.5	228.901	320	163.469	387	96.7574	457.25	428.08	376.25	51.3055	actin, alpha 2, smooth muscle, aorta
ACTB	100303677	9519	2222.33	7554.5	4125.49	7491	1544.67	5612.75	2108.59	6825.5	1321.1	8603.75	1024.5	7288	2479.47	6969.25	1077.96	actin beta
ACTL6A	100549222	239.75	58.5399	348.75	106.675	289	89.5582	234	69.5749	318.25	76.7784	319.25	48.6647	217.5	41.4126	264.25	39.3478	actin like 6A
ACTN1	100539916	531.25	106.809	485.5	157.881	548.75	87.7928	485.5	41.3481	498	71.3629	506.75	35.1509	660.75	455.184	469.75	65.2093	actinin alpha 1
ACTN2	100550274	63.25	51.7711	84.75	35.3023	73.75	52.6775	66	73.303	108.75	102.98	113	21.3698	91	73.2575	113.5	9.46925	actinin alpha 2
ACTR1A	100551008	232.25	24.8512	301.25	23.1138	296.5	53.8671	223.25	48.8561	275.5	74.0023	351.25	27.1953	202	76.4635	276.75	6.84957	ARP1 actin-related protein 1 homolog A, centractin alpha
ACTR2	100538720	221.5	62.8888	318	86.4369	289	117.383	219.75	44.1012	307	51.8524	308	9.38083	215.5	65.082	242.75	16.4595	ARP2 actin related protein 2 homolog
ACTR3	100538994	619.75	42.8515	777.75	154.295	703	200.943	602.75	94.4541	706.75	93.1786	788.75	27.6209	600	75.5866	615	106.998	ARP3 actin related protein 3 homolog
ACTR3B	100545482	435	91.0824	513.75	82.4313	498.25	71.472	454	75.3525	572.5	63.1955	545.75	71.2384	412.5	105.724	518	147.406	ARP3 actin related protein 3 homolog B
ACTR5	100546730	84.5	21.0159	106	12.2474	108.5	3.69685	76	11.5181	93.25	8.61684	103	13.1403	83.75	7.13559	83	6.68331	ARP5 actin-related protein 5 homolog
ACTR6	100550372	282.5	71.5099	418.25	73.0861	374.5	135.106	339	81.6211	412.25	74.2221	405.25	39.8612	292.25	66.6252	359.5	89.0262	ARP6 actin-related protein 6 homolog
ACTR8	100545899	219.75	46.2916	287.5	56.1694	252.25	65.0455	204.75	46.0317	253.5	21.1739	249.25	17.595	199.75	37.8363	209.25	25.5913	ARP8 actin-related protein 8 homolog
ACVR1	100546560	180.5	30.4904	202.5	29.7714	211.25	46.0968	187.25	25.29	190.5	33.3117	252.75	39.7691	192.5	25.645	203.5	14.4799	activin A receptor type 1
ACVR1C	100548397	0	0	0.5	0.57735	0	0	0	0	0.5	0.57735	0	0	0.25	0.5	0.5	1	activin A receptor type 1C
ACVR2A	100545173	157.25	31.8159	154.5	36.7922	139.5	22.1886	135.5	27.6948	136.25	15.4569	155	20.5102	119.5	32.3574	147	22.4202	activin A receptor type 2A
ACVR2B	100544085	20.75	6.84957	23.25	6.75154	21.75	5.90903	14.75	7.54431	19.5	4.20317	23.75	9.42956	15	4.96655	21.25	3.59398	activin A receptor type 2B
ACY1	100550404	532.75	226.444	536.5	198.717	571	319.649	541.25	345.903	624	304.1	791.25	382.812	534.5	263.315	608.25	222.182	aminoacylase 1
ACYP1	100539505	7	4.76095	12.5	3.87298	7.75	0.957427	10.25	6.34429	10	4.54606	15.25	7.88987	8	3.3665	13	3.3665	acylphosphatase 1
ACYP2	100544538	76.25	50.5594	126.75	17.3662	93.75	54.7685	107.75	42.2404	127.25	18.7328	111.25	20.9821	77	34.6699	114	18.4932	acylphosphatase 2
ADA	100551277	9	2.70801	7.25	1.25831	12.75	2.75379	11	5.59762	8.75	3.5	8.75	2.21736	8.5	6.45497	9.5	5.06623	adenosine deaminase
ADAD1	100550848	3	2	6	3.55903	6.5	4.43471	4	3.55903	3	0.816497	4.75	0.957427	3.25	0.957427	3.25	3.30404	adenosine deaminase domain containing 1
ADAL	100544455	117	37.6209	196.75	37.642	148.25	63.1104	131.25	49.889	182.25	14.8857	205	27.1662	121	54.0802	159	32.3522	adenosine deaminase like
ADAM11	104914559	1	2	0	0	0.25	0.5	0	0	0.25	0.5	0.75	0.5	0	0	0.25	0.5	ADAM metallopeptidase domain 11
ADAM17	100549409	340.25	111.279	447.5	52.9245	378	87.6394	317.75	83.8506	452.5	89.0562	425.5	40.943	313.5	72.118	397.75	77.0124	ADAM metallopeptidase domain 17
ADAM19	100541775	4	1.41421	5.75	1.5	6.25	4.03113	4.25	1.70783	5.25	3.94757	6.75	2.87228	3.75	2.21736	6	3.16228	ADAM metallopeptidase domain 19
ADAM22	100549418	2.75	1.70783	5.75	4.19325	6	6.37704	1.5	1.29099	2.25	2.87228	6.5	5.44671	3.75	2.62996	4.75	2.62996	ADAM metallopeptidase domain 22
ADAM23	100539972	149.5	17.2337	200.75	25.1843	201.5	22.0378	178.5	28.5715	180.25	57.3956	158	60.1554	152.25	41.339	188.25	28.0639	ADAM metallopeptidase domain 23
ADAM33	100543150	32.75	9.14239	26.25	4.57347	35.75	13.8173	25.5	6.80686	28.75	11.4419	45.25	11.0868	35.25	12.6853	32.75	2.06155	ADAM metallopeptidase domain 33
ADAM8	100542325	4.75	2.5	8.5	1.29099	6.75	2.06155	2.75	2.21736	7	4.83046	13	7.07107	7	2.82843	6.75	4.272	ADAM metallopeptidase domain 8
ADAM9	100548111	344.25	65.9766	399.75	61.0594	342.75	60.1741	236.25	60.5881	324.5	58.2781	353.5	33.3517	233.5	80.0687	339	32.0936	ADAM metallopeptidase domain 9
ADAMTS1	100548786	52.25	29.5677	50.75	22.9982	43.75	17.4619	30.25	10.5633	43.75	12.8938	57.25	20.5163	61.75	53.7672	46.75	6.84957	ADAM metallopeptidase with thrombospondin type 1 motif 1
ADAMTS10	100545455	19.25	6.99405	27.5	7.54983	23	8.52447	19	10.2307	18	4.32049	31.5	9.03696	19.75	10.3078	25.25	7.54431	ADAM metallopeptidase with thrombospondin type 1 motif 10
ADAMTS12	100541229	39.5	5.68624	36.5	5.8023	57.25	15.13	45.75	24.3909	29.25	21.093	36.25	6.99405	43.5	11.2694	33.75	8.30161	ADAM metallopeptidase with thrombospondin type 1 motif 12
ADAMTS13	100544155	771.25	117.602	579.25	251.229	597	233.011	485	158.468	560.5	167.54	517.5	63.9818	489.75	180.757	652.25	247.039	ADAM metallopeptidase with thrombospondin type 1 motif 13
ADAMTS14	100545740	13	8.0829	8	1.82574	11.75	5.7373	7	5.35413	5.25	2.87228	14.5	5.74456	6.5	5.44671	11.25	8.09835	ADAM metallopeptidase with thrombospondin type 1 motif 14
ADAMTS15	100547500	22	5.47723	24	2.94392	28.5	13.9642	14.25	4.71699	19.5	6.60808	28	14.4453	28.5	8.73689	25.75	6.5	ADAM metallopeptidase with thrombospondin type 1 motif 15
ADAMTS17	100546307	14.5	11	5.25	4.19325	5.75	4.5	6.75	5.31507	13.75	9.56992	6.5	2.38048	6.75	9.21502	9.75	12.9454	ADAM metallopeptidase with thrombospondin type 1 motif 17
ADAMTS19	104915149	1	0.816497	1.75	1.5	3.5	1.91485	3	0.816497	1	0.816497	0.75	0.5	6.5	6.45497	1.5	1.29099	ADAM metallopeptidase with thrombospondin type 1 motif 19
ADAMTS2	100538388	45.25	13.326	30.5	3.31662	32.75	4.5	36.25	12.79	30.25	20.7103	34	14.7648	40.25	6.84957	31.5	7.32575	ADAM metallopeptidase with thrombospondin type 1 motif 2
ADAMTS20	100538659	6.75	2.5	13.25	1.70783	32	29.7769	5.25	7.27438	9.75	6.99405	50.75	27.3663	9	7.87401	36.5	11.619	ADAM metallopeptidase with thrombospondin type 1 motif 20
ADAMTS3	100544650	30.25	10.4043	48	10.3923	48	9.79796	33	13.6382	35.5	11.3284	28.25	8.77021	27.75	9.3586	35.5	9.03696	ADAM metallopeptidase with thrombospondin type 1 motif 3
ADAMTS4	104914443	6.5	4.43471	4.75	2.21736	10.75	6.13052	7.5	3.51188	9	2.58199	10.75	5.12348	6	1.63299	6.25	3.30404	ADAM metallopeptidase with thrombospondin type 1 motif 4
ADAMTS5	100548940	1	1.41421	4.75	2.5	5.5	3.69685	2	1.82574	3.25	2.98608	2.75	2.21736	3.25	3.20156	6.5	3.10913	ADAM metallopeptidase with thrombospondin type 1 motif 5
ADAMTS6	104914924	2.5	2.38048	4.25	4.57347	7.25	0.5	5.25	1.5	5.75	3.77492	7.75	6.23832	5.75	1.70783	4.75	0.957427	ADAM metallopeptidase with thrombospondin type 1 motif 6
ADAMTS7	100549682	33	5.03322	28.75	8.22091	41	14.5831	26.75	6.39661	26.25	13.9374	36	12.0277	40.75	7.13559	42.25	9.63933	ADAM metallopeptidase with thrombospondin type 1 motif 7
ADAMTS8	100547346	2.5	1	4	2.94392	10.75	10.1448	4.5	2.64575	4.5	1.91485	4.5	2.08167	6	8.16497	2.75	2.21736	ADAM metallopeptidase with thrombospondin type 1 motif 8
ADAMTS9	100549839	123	13.5892	137	62.9656	173	33.2566	113.75	40.4341	165.25	75.8875	151	35.4119	108.5	18.4842	136.25	3.30404	ADAM metallopeptidase with thrombospondin type 1 motif 9
ADAMTSL1	100539119	2.5	1.29099	2.75	3.5	5.5	4.20317	3.5	1.91485	3.25	3.77492	2.25	2.06155	1.5	1.29099	1	1.1547	ADAMTS like 1
ADAMTSL2	100544624	410.25	178.916	478.5	201.776	453	137.21	331.5	136.153	321	115.097	458.75	161.663	419.25	195.259	499.75	47.521	ADAMTS like 2
ADAMTSL3	100550198	84.5	16.7033	102.25	42.6018	83.25	39.5084	60.75	26.3233	79.75	29.9374	79.25	26.713	50.25	26.0816	80.25	7.8475	ADAMTS like 3
ADAMTSL5	100545762	1	1.41421	1	0.816497	2.25	1.70783	0.5	1	0.25	0.5	0.5	1	1.5	1.91485	0.5	1	ADAMTS like 5
ADAP2	100547082	48	18.1659	58.5	5.32291	53.75	5.31507	45.75	15.6711	45.5	21.0159	57	12.6754	42.5	13.5277	42.25	1.89297	ArfGAP with dual PH domains 2
ADAR	100541796	165.25	55.9725	227.25	63.7567	179	21.8174	171.75	35.8364	209	36.4326	243	44.5945	162.25	21.0297	199.25	12.2304	adenosine deaminase, RNA specific
ADARB1	100543411	111.25	52.867	153.25	31.9205	132.75	50.5198	117	28.1898	148.25	12.0658	151.75	33.8662	90.75	21.9754	117.5	7.4162	adenosine deaminase, RNA specific B1
ADARB2	100549623	2.5	3.31662	1.75	2.87228	1.75	2.36291	1	1.41421	0.75	0.5	1.25	1.89297	0.5	0.57735	0	0	adenosine deaminase, RNA specific B2 (inactive)
ADCK1	100545167	75.75	17.0758	89	24.5085	79.25	15.1959	67	4.24264	94.25	13.326	88.75	6.55108	59	13.1149	75.5	12.8712	aarF domain containing kinase 1
ADCK2	100549807	65.25	11.7863	99	29.4732	76.5	18.412	88.75	16.7606	99.5	27.2336	147.5	39.5854	61.25	19.6871	106.25	2.21736	aarF domain containing kinase 2
ADCY2	100540738	3.25	2.21736	4.5	1.73205	5.5	2.64575	4.5	5.06623	5	5.22813	5.75	7.80491	5	1.82574	3.25	1.70783	adenylate cyclase 2
ADCY3	100538467	0.75	0.957427	0.75	0.5	1.5	0.57735	2.25	1.5	2.25	1.25831	4.5	3.41565	1	0.816497	1	0.816497	adenylate cyclase 3
ADCY5	100547372	152.75	7.04154	152	30.4083	174.5	22.1284	138.25	18.7861	110.25	52.6838	122.75	23.0561	131	28.5424	124.25	28.2651	adenylate cyclase 5
ADCY8	100548951	2	1.1547	0	0	1	0.816497	2.25	2.62996	0.25	0.5	0.75	1.5	0.75	0.957427	0.75	0.957427	adenylate cyclase 8
ADCYAP1	104916437	0	0	0.75	0.957427	0	0	0.5	1	0	0	0	0	1	0.816497	0	0	adenylate cyclase activating polypeptide 1
ADD1	100541144	371	66.5382	462.75	71.4534	449.75	75.8656	377.25	132.261	447.75	91.5473	505	63.901	354	83.2386	390	15.8745	adducin 1
ADD2	100546386	7.75	7.76209	9.25	3.40343	9.5	5.25991	6.75	3.5	14.5	5.44671	15.75	22.3066	15.75	11.2064	8.5	3.87298	adducin 2
ADD3	100547330	354.25	65.6423	427	33.6452	502.75	91.7292	379.75	103.477	337	75.9122	394	48.4768	356	20.166	372.25	28.9525	adducin 3
ADGB	100540321	0	0	0.75	0.957427	0.25	0.5	0.5	0.57735	0	0	0.25	0.5	0	0	0.5	1	androglobin
ADGRA2	100545812	217	95.5092	195.75	142.778	209.25	77.839	180.5	87.1493	127	39.4208	217.75	64.562	156.25	12.5	187.75	46.9139	adhesion G protein-coupled receptor A2
ADGRA3	100543205	165.5	19.6723	214.75	24.7841	223	63.5348	163.25	12.816	175.25	46.3995	222.25	22.5	171.5	24.3653	192.5	24.8797	adhesion G protein-coupled receptor A3
ADGRB1	100540586	0	0	0	0	0	0	0	0	0	0	0	0	0.25	0.5	0	0	adhesion G protein-coupled receptor B1
ADGRB2	100549083	0.25	0.5	0.75	0.957427	0.5	0.57735	0.25	0.5	0.5	0.57735	1.75	2.21736	0.25	0.5	0.25	0.5	adhesion G protein-coupled receptor B2
ADGRB3	100551406	9	10.4563	47.25	16.7606	13.75	13.8173	17.75	30.8369	39	33.0958	28.75	36.8092	47.75	55.1143	45.75	52.6395	adhesion G protein-coupled receptor B3
ADGRD1	100548614	1.75	1.5	1	1.41421	4	2.58199	3.75	4.272	2.75	1.5	3.75	2.62996	7.5	5.50757	2.5	2.08167	adhesion G protein-coupled receptor D1
ADGRD2	100550926	0	0	0.5	1	1	0.816497	0.25	0.5	0	0	0.25	0.5	0.25	0.5	0	0	adhesion G protein-coupled receptor D2
ADGRF4	100538363	5.5	2.08167	5.5	1.91485	4.5	1.73205	5.75	2.21736	4.25	1.25831	10.25	3.86221	5	4.24264	8.25	0.957427	adhesion G protein-coupled receptor F4
ADGRF5	104910039	43.25	11.5866	49.5	7.50555	51.75	22.1115	43.25	16.4798	40	8.24621	48.25	8.61684	46.75	14.1038	62.25	12.3659	adhesion G protein-coupled receptor F5
ADGRG1	100542287	38.25	15.1959	28.75	13.7204	38.25	10.2103	38.75	17.8955	42	18.868	37	8.0829	32.5	11.8462	34.25	7.54431	adhesion G protein-coupled receptor G1
ADGRG2	100538718	68.75	33.9055	64.25	33.6291	120.25	56.9934	45	20.166	32.25	17.3277	71.5	35.8655	30.75	34.1894	47.25	26.8002	adhesion G protein-coupled receptor G2
ADGRG3	104912969	0.25	0.5	1.25	1.25831	1.75	1.25831	1.75	1.70783	1.5	1.73205	1.5	1	0.5	0.57735	1.25	0.957427	adhesion G protein-coupled receptor G3
ADGRG4	100549475	0	0	0	0	0	0	0	0	0.25	0.5	0.75	0.957427	0.25	0.5	0	0	adhesion G protein-coupled receptor G4
ADGRG5	104912970	2	0.816497	1	0	0.75	0.5	0.75	0.957427	0.75	0.957427	1.5	1.29099	0.25	0.5	0.25	0.5	adhesion G protein-coupled receptor G5
ADGRG6	100548479	11.5	7.93725	8.75	1.25831	19.5	4.43471	13.75	7.88987	13.75	2.21736	6.75	3.86221	5	1.63299	9.5	2.88675	adhesion G protein-coupled receptor G6
ADGRG7	100544121	1	1.41421	0.5	1	1.75	1.70783	1.75	1.5	4.5	2.64575	0.5	0.57735	3	0.816497	1	1.41421	adhesion G protein-coupled receptor G7
ADGRL2	100551470	717	148.582	836.5	183.928	737.5	119.478	666	99.0286	715.5	53.0566	726.25	39.2035	707.75	58.8239	711.25	78.4193	adhesion G protein-coupled receptor L2
ADGRL4	109369358	53.5	7	70.25	5.61991	89.5	41.837	74	42.1979	80.5	26.7145	92.75	18.246	68.75	13.9134	93.5	23.6995	adhesion G protein-coupled receptor L4
ADHFE1	100542368	502.75	110.633	678.5	131.186	588.75	71.5746	561.75	199.416	760.25	219.559	760	77.8417	440.75	179.658	630	93.4273	alcohol dehydrogenase, iron containing 1
ADI1	100547720	1468.75	166.568	1886.25	288.065	1939	218.754	1630	448.492	2026.75	464.416	2174.75	235.365	1477.75	363.173	1823.5	252.668	acireductone dioxygenase 1
ADIPOQ	100544820	23.25	14.6373	7.75	1.70783	17.5	5.25991	18.5	7.18795	11.25	2.21736	17.5	7.76745	45.25	67.3863	17.5	6.19139	adiponectin, C1Q and collagen domain containing
ADIPOR1	100539225	88	24.5085	106	16.9706	92.5	6.80686	91.25	23.1283	107.75	30.104	137.5	28.6182	85	24.2487	104.5	13.1783	adiponectin receptor 1
ADIPOR2	100540730	1264.5	252.288	1965.75	586.481	1597.25	640.495	1381.75	443.132	1795.5	368.638	2000.5	179.764	1148.75	490.686	1540	309.999	adiponectin receptor 2
ADIRF	104911884	17.5	10.9697	31.75	19.7041	19.5	11.3284	20	17.7951	23.75	15.6711	42.5	19.0175	20.5	18.0831	20.75	5.31507	adipogenesis regulatory factor
ADK	100540903	6462.5	1224.22	8679	909.156	6989.5	1804.92	7141.5	929.031	9580	1451.33	8435.75	861.088	6103.75	998.191	6977.75	1135.9	adenosine kinase
ADNP	100540146	915.5	127.66	1112	99.0185	1074.5	100.381	884.5	198.502	1061.25	145.184	1088.5	44.4035	887.25	172.218	1058.75	174.844	activity dependent neuroprotector homeobox
ADNP2	100544227	265.25	53.6245	356.25	33.6885	313	85.6193	258.75	76.6828	301.25	37.1607	337.75	53.1374	251.5	73.1824	308.25	37.7216	ADNP homeobox 2
ADORA2A	100539834	53.75	7.58837	60.5	7.59386	68.25	15.7771	54.25	20.8706	60.75	24.3909	74.25	7.08872	46	7.48331	66.75	14.5917	adenosine A2a receptor
ADORA2B	100541323	13.25	5.7373	18	5.71548	12.75	6.23832	11.25	7.13559	10.25	8.26136	20.25	11.1766	9	3.55903	12.75	6.5	adenosine A2b receptor
ADORA3	100550975	7.75	1.25831	6.5	2.38048	7.75	2.87228	6.75	1.25831	3.25	3.59398	7	3.3665	7.25	1.5	3.75	1.70783	adenosine A3 receptor
ADPGK	100544507	169.5	47.4025	219.25	85.3869	187.25	51.6099	149.5	27.0986	195.75	38.2916	214.75	33.1399	155.25	39.5084	182.5	16.7033	ADP dependent glucokinase
ADPRH	100540673	209.5	26.5895	267.75	35.6125	223.75	55.2351	203.25	34.6735	239.75	38.7933	299.25	106.541	189	51.8009	231.25	31.2663	ADP-ribosylarginine hydrolase
ADPRHL1	100546542	0.25	0.5	0.25	0.5	0.5	0.57735	0.25	0.5	0	0	0.75	0.5	0.75	0.957427	0	0	ADP-ribosylhydrolase like 1
ADPRHL2	100546319	243	75.7672	309.5	56.9766	253.75	31.3302	225.25	28.0401	270	29.3371	283	9.05539	219.75	52.7849	245.75	29.9152	ADP-ribosylhydrolase like 2
ADPRM	100544671	217.5	101.267	280.75	41.4518	259.5	73.9482	209.5	63.111	298	80.4363	324	15.7692	212.75	92.2004	257.5	29.6479	ADP-ribose/CDP-alcohol diphosphatase, manganese dependent
ADRA1A	100551391	0.5	0.57735	0.25	0.5	0	0	0.75	0.957427	0	0	0.25	0.5	0	0	0.25	0.5	adrenoceptor alpha 1A
ADRA1B	100543635	1118.5	408.232	1561.75	876.172	822.5	267.707	1066.25	613.301	1793	557.938	1140.25	320.884	1309.25	384.327	987.5	362.957	adrenoceptor alpha 1B
ADRA1D	100541912	25.5	5.06623	23.25	6.89807	19.75	0.5	16	8.12404	18.25	8.53913	26.25	4.11299	18.25	7.13559	20	2.44949	adrenoceptor alpha 1D
ADRA2A	104912010	22.5	13.5031	38.25	24.0745	56.25	48.7194	32	25.9101	38	30.0555	44.25	24.3636	20.25	14.3149	36.25	20.4349	adrenoceptor alpha 2A
ADRA2C	104909214	2.25	0.5	3	0.816497	5.75	2.21736	3	2.16025	5	4.96655	6.75	3.59398	5	4.96655	6.25	4.99166	adrenoceptor alpha 2C
ADRB1	100189602	12.25	7.932	16.75	3.5	16.25	2.21736	12.25	5.56028	13.5	5.91608	13	6.0553	13.75	4.5	12.25	3.94757	adrenergic, beta-1-, receptor
ADRB2	100545804	292.75	112.432	255.5	66.8855	252.25	74.5045	185.25	67.0541	225	65.5896	344.75	50.1423	193.75	114.249	253.75	65.066	adrenoceptor beta 2
ADRB3	100379211	0.25	0.5	0	0	0	0	0.25	0.5	0	0	0	0	0	0	0.25	0.5	adrenoceptor beta 3
ADSL	104910924	4881	1464.24	5813.5	1385.01	5558	1500.63	7718.25	2646.75	7126.75	3034.54	5040.5	1074.27	5444.5	1527.52	4817.5	862.842	adenylosuccinate lyase
ADSSL1	100540123	374.75	71.0745	640.75	157.229	574.25	195.929	370	141.32	501.5	91.172	556	200.491	303.5	117.231	541.25	90.179	adenylosuccinate synthase like 1
ADTRP	104910101	8.5	3.41565	12.5	5.50757	13.5	12.8712	7.75	6.07591	3.75	3.40343	5.5	3.10913	10.25	6.94622	8.25	8.8459	androgen dependent TFPI regulating protein
AEBP1	100543032	12	8.44591	6.25	4.57347	13.25	7.67572	8.25	10.5948	4	3.91578	10	7.07107	9.75	4.34933	8.75	4.11299	AE binding protein 1
AEBP2	100549913	143.75	39.8278	209	16.3299	172.25	59.4888	127.5	36.1893	190.75	32.0767	167	14.3295	131.25	41.226	194.25	40.4259	AE binding protein 2
AEN	100546362	39.25	33.9743	61.5	19.841	45.25	12.4197	52.25	44.657	59.5	32.3161	93.5	78.6744	59.25	35.678	64.25	15.152	apoptosis enhancing nuclease
AES	104914664	93	9.4163	107	29.8998	80.25	14.4078	74	16.8523	101.5	19.5704	107.75	30.7287	78.5	12.3693	94.5	2.88675	amino-terminal enhancer of split
AFAP1	100538474	411.75	234.946	483.75	219.202	621.75	381.854	307.75	73.6405	409.75	127.678	713	109.502	351	137.062	602.5	193.917	actin filament associated protein 1
AFAP1L1	100545339	32.25	12.9711	35	9.66092	32.25	24.4455	23	6.68331	27.75	11.8708	44.75	34.3645	33.75	10.751	31	13.2916	actin filament associated protein 1 like 1
AFAP1L2	100547019	79.5	15.0665	72	17.3781	90	33.9313	84.25	34.5676	62.75	40.2937	109	6.16441	79.25	7.04154	85.5	17.767	actin filament associated protein 1 like 2
AFDN	100546394	678	113.95	679	57.2422	769.5	141.771	604.75	110.578	667.75	101.418	809.75	103.963	557.5	187.838	643	67.7987	afadin, adherens junction formation factor
AFF1	100540587	1037.25	613.693	750	62.1343	805.5	255.662	604	50.6162	578.25	61.7866	933.5	161.3	581.75	164.171	956.5	183.591	AF4/FMR2 family member 1
AFF3	100539236	0	0	0.25	0.5	0.5	0.57735	1	1.1547	0.75	0.957427	1.5	0.57735	0.5	1	0.25	0.5	AF4/FMR2 family member 3
AFF4	100548612	232.5	93.0752	349.75	77.2846	261.5	62.0242	203.25	75.5574	303.25	50.0425	275.5	60.9563	161	66.1261	274.5	48.2666	AF4/FMR2 family member 4
AFG3L2	100546137	960.5	157.238	1072.5	107.884	1130.5	284.1	895	147.824	1023.25	102.64	1051.75	103.963	806.75	128.058	958.75	149.426	AFG3 like matrix AAA peptidase subunit 2
AFMID	100547285	591	72.1203	893	245.944	760.25	265.726	860.75	316.183	1190.75	365.976	1014.75	254.529	587.25	125.821	686	138.523	arylformamidase
AFTPH	100539338	354.5	94.0727	447.75	36.5365	466.25	134.051	385.25	109.552	391	16.9902	500.5	22.487	340.75	85.0818	387.25	45.39	aftiphilin
AGAP1	100548342	338.75	56.4351	436.75	90.6877	419.25	124.599	339.5	26.7021	370.5	40.2534	507.75	148.03	287.25	50.9665	397.25	94.9048	ArfGAP with GTPase domain, ankyrin repeat and PH domain 1
AGBL1	100551065	4	0.816497	3	1.41421	5.25	3.86221	3.5	2.64575	1.5	2.38048	7.5	6.19139	3.5	1.73205	4.5	2.38048	ATP/GTP binding protein like 1
AGBL2	100547724	0	0	0.25	0.5	0.5	1	0.25	0.5	0.25	0.5	0	0	0.25	0.5	0	0	ATP/GTP binding protein like 2
AGBL3	100539583	2.25	1.5	2.75	1.25831	2.5	1.29099	2.25	1.25831	3.5	3.87298	5.5	2.88675	3.25	2.06155	2.75	2.21736	ATP/GTP binding protein like 3
AGBL5	100547467	16.25	12.9711	11	6.68331	9.5	6.60808	12.25	7.80491	7.5	6.19139	12.5	9.71253	9.5	6.65833	10	2.44949	ATP/GTP binding protein like 5
AGFG1	100539871	691.5	110.467	671.25	58.0539	865	103.958	687.75	67.4605	660.25	105.551	635.25	121.355	647.25	106.747	559.5	127.975	ArfGAP with FG repeats 1
AGGF1	100542878	142.75	13.9374	151.25	16.4595	160.25	27.1585	143.75	23.4574	133.75	13.8414	125.5	16.5429	118.75	16.8003	126.25	20.9821	angiogenic factor with G-patch and FHA domains 1
AGL	100551267	540.75	164.86	828.25	178.946	678.25	76.4695	522	268.247	647	131.808	663.25	250.644	495.25	224.163	713.75	115.944	amylo-alpha-1, 6-glucosidase, 4-alpha-glucanotransferase
AGMAT	100540815	196.25	79.8598	325.5	215.735	314.5	147.362	373.5	227.756	580.25	261.559	439.75	96.0013	281.5	103.488	250.25	67.4605	agmatinase
AGMO	100545428	700.5	228.643	1103.5	81.1357	912	289.235	981.25	284.276	1189.25	154.741	1079.5	221.197	642.25	258.917	985.5	262.716	alkylglycerol monooxygenase
AGO2	100539655	228	44.7884	311.5	93.2899	336.75	148.057	248.75	99.577	262.25	83.6476	227.25	82.8669	214.5	46.8651	285.75	51.6293	argonaute 2, RISC catalytic component
AGPAT2	104913689	387.5	122.775	705	396.969	472.75	147.59	390.5	167.659	498.25	165.454	725.75	334.441	549.5	194.824	522.75	121.996	1-acylglycerol-3-phosphate O-acyltransferase 2
AGPAT3	100550577	1222.25	536.75	1315.25	314.207	1488	362.76	1189	477.724	1737.75	657.765	1428.25	366.411	1011.75	269.542	1276.75	124.084	1-acylglycerol-3-phosphate O-acyltransferase 3
AGPAT4	100548232	27.75	15.7771	44.75	17.1731	40.25	7.80491	34.25	5.43906	47.5	9.43398	39.5	5.32291	29.75	7.54431	37.25	17.2119	1-acylglycerol-3-phosphate O-acyltransferase 4
AGPAT5	100544175	49	8.7178	39.75	17.3853	56	12.3018	40.5	6.55744	35.5	8.18535	47	15.9792	37.5	8.2664	30	1.82574	1-acylglycerol-3-phosphate O-acyltransferase 5
AGPS	100548038	307.25	80.8388	451	76.7637	329.25	98.1406	325.25	110.53	371	6.68331	431.25	18.7861	301.25	60.34	368.5	50.1764	alkylglycerone phosphate synthase
AGR2	100545988	3	1.41421	4.25	5.18813	8.5	10.3441	5.25	3.20156	11	8.79394	4.5	1.29099	3	1.63299	5.25	3.30404	anterior gradient 2, protein disulphide isomerase family member
AGR3	100546144	0.5	0.57735	0.5	0.57735	0.75	0.957427	0	0	0.5	1	0.25	0.5	0.25	0.5	0.5	0.57735	anterior gradient 3, protein disulphide isomerase family member
AGRN	100543025	744.5	99.4066	918.25	168.3	957	199.063	767.5	184.877	942.25	312.992	1098.75	146.589	737.25	101.51	897	171.727	agrin
AGRP	100546516	0	0	0	0	0.5	1	0	0	0	0	0.25	0.5	0	0	0	0	agouti related neuropeptide
AGT	104909692	9829.25	3456.81	8945.25	3485.63	8712	2192.71	9803.5	4832.63	10781.8	7138.56	7775.5	1260.76	6554.75	501.56	6246	999.065	angiotensinogen
AGTR1	100303701	4.75	0.957427	7.25	0.5	6.5	1.73205	6.5	1	8.5	7.14143	8.5	2.51661	7	1.41421	8	3.74166	angiotensin II receptor type 1
AGTR2	104909201	6	4.08248	1.5	1	5.25	4.19325	6.5	5.97216	5.25	5.90903	4.5	3.41565	4.75	1.70783	4	2.94392	angiotensin II receptor type 1
AGTRAP	104914180	69.75	7.54431	80	15.9792	71	19.0263	58.5	9.57427	79	21.5097	71	11.3431	60.5	10.3763	59	15.384	angiotensin II receptor associated protein
AGXT	100543344	400	309.584	243	77.1319	243.5	108.304	331.75	259.777	250.5	86.2458	443.25	404.829	274.5	97.9745	270.75	119.818	alanine-glyoxylate aminotransferase
AGXT2	100541842	1276	194.932	1532.75	304.11	1410.5	310.061	1110.75	395.415	1491	361.048	1128	305.019	986.75	279.161	1240.25	188.668	alanine--glyoxylate aminotransferase 2
AHCTF1	100546897	281	79.1075	392.75	73.2683	380.25	127.408	286.75	92.6188	388.5	15.9269	323	48.3735	270	51.7687	342.75	25.6174	AT-hook containing transcription factor 1
AHCY	100542036	11870.2	2254.01	10398.8	925.814	8916.5	1057.34	9107.75	2776.69	13647.8	2539.9	10562.8	1322.45	8506.75	2003.49	9853.25	2026.62	adenosylhomocysteinase
AHCYL1	100540150	343.25	86.1641	400.75	174.123	346.5	50.3355	366.75	190.066	408	128.89	382.75	119.937	354.25	56.1924	313.5	78.2411	adenosylhomocysteinase like 1
AHCYL2	100540878	119.5	50.8101	81.75	24.0745	124	22.5832	85.75	19.1377	91.25	7.32006	108.75	36.3719	100.75	36.9628	106.75	12.5532	adenosylhomocysteinase like 2
AHI1	100539958	39.75	10.2754	48.25	13.5739	48.5	26.7644	35.75	16.4595	45.75	7.58837	48	4.08248	32.25	13.7447	43.75	3.30404	Abelson helper integration site 1
AHNAK2	100541457	11.25	3.77492	7.25	2.87228	16.5	15.4596	12	7.52773	10.25	6.07591	11.5	1.91485	13	6.78233	10.5	5.8023	AHNAK nucleoprotein 2
AHR	100302587	238.75	59.4159	281.25	79.3321	344.25	68.2367	247.75	41.4357	233.5	39.0768	252	49.484	206.25	18.9451	215.25	40.7625	aryl hydrocarbon receptor
AHRR	100548640	2.25	1.89297	0.75	0.957427	6.75	5.90903	3	1.41421	4.5	1.91485	2.25	1.5	1.75	2.21736	2.5	1.73205	aryl-hydrocarbon receptor repressor
AHSA1	100546348	506.75	96.3583	653	146.561	545.75	100.927	444.5	47.3674	642.75	158.035	632.75	103.061	473.75	60.489	552.5	111.709	activator of HSP90 ATPase activity 1
AHSA2	104909480	290	85.3034	454	19.0263	322.5	84.532	278.25	92.6296	398.25	67.1187	374.75	35.0559	246.25	96.6105	385.25	37.0169	activator of HSP90 ATPase homolog 2
AHSG	100545647	222612	6751.02	189312	12707.1	201860	35779.8	163844	25652.4	179224	40495.1	210793	11077.8	215014	20206	209126	41515.7	alpha 2-HS glycoprotein
AICDA	100542460	0.5	0.57735	0	0	0	0	0	0	0	0	0	0	0	0	0	0	activation induced cytidine deaminase
AIDA	100548478	188	12.9357	245.5	26.2361	212.75	45.5732	188.75	18.3371	219.5	36.1709	221	17.6257	184.5	21.9165	199.5	44.2907	axin interactor, dorsalization associated
AIF1L	100551329	4549.75	631.109	5030.25	1358.4	4556.5	1245.71	4989.25	2209.16	5961.25	1120.11	7575.5	1968.18	4863.5	1632.87	5650.25	1413	allograft inflammatory factor 1 like
AIFM1	100542480	641	136.316	900.25	104.305	714.25	207.584	555.75	116.957	874	61.3134	872	38.1838	611.5	156.174	819	180.693	apoptosis inducing factor mitochondria associated 1
AIFM2	100543413	62.25	20.4185	105.75	74.8215	90.25	71.2384	112.25	87.4962	143.75	61.6299	54.25	20.7585	58.5	19.1572	61.75	20.6135	apoptosis inducing factor, mitochondria associated 2
AIFM3	100546424	3.5	1.91485	5.5	3.10913	5	3.91578	7	9.34523	5.25	4.92443	4.5	2.64575	3	3.16228	2	1.41421	apoptosis inducing factor, mitochondria associated 3
AIG1	100548329	231.25	69.7585	370.25	47.3101	329.25	67.4012	292.25	116.8	398	55.1181	389.75	27.5363	238.5	72.3441	377	65.0077	androgen induced 1
AIM1	104909859	1.25	1.5	1	1.1547	2.25	1.25831	3	2.3094	0.75	0.5	1.25	0.5	2.5	1.29099	2	1.63299	absent in melanoma 1
AIM1L	100547976	2.25	1.25831	2.5	1.29099	4.5	4.20317	10.75	13.2508	5.5	2.51661	3	3.55903	1.25	1.25831	1.25	1.5	absent in melanoma 1
AIMP1	104914257	313	87.7306	478.75	115.99	420	110.592	301	103.192	448.25	63.2633	501.75	54.5061	337	80.428	383.5	34.3171	absent in melanoma 1 like
AIMP2	100543713	303.75	94.3623	452.25	119.915	303.25	85.34	219	62.086	459.75	43.0687	448.25	61.9267	318.75	70.0779	397.5	89.2805	aminoacyl tRNA synthetase complex interacting multifunctional protein 1
AIP	100547108	43.5	14.6173	43.75	10.3722	44.75	14.0327	47	22.0151	44.25	8.99537	55.25	13.376	41	11.1654	47.25	7.8475	aryl hydrocarbon receptor interacting protein
AIRE	100549939	2.25	0.5	1.25	1.25831	1.5	1.73205	1.75	0.957427	1	1.41421	2	1.1547	0.75	0.957427	1.5	1.73205	autoimmune regulator
AJAP1	104914111	0	0	0	0	0	0	0	0	0	0	0	0	0	0	0	0	adherens junctions associated protein 1
AK1	104913667	9.25	6.18466	7.75	2.62996	13.5	14.2009	9.5	6.95222	9.5	8.88819	16.25	16.1735	7.5	4.20317	9.5	4.12311	adenylate kinase 1
AK2	100549698	651.5	55.4647	814.5	103.713	734	63.3772	632	117.55	820	114.923	863.75	116.357	743.5	174.435	797	72.7232	adenylate kinase 2
AK3	100548417	1881.75	314.12	2216	79.5948	2286	347.894	2065.75	393.403	2581.25	122.078	2661.25	271.376	2094.75	263.072	2118.25	340.324	adenylate kinase 3
AK4	100538743	573.5	137.284	670.25	138.264	597.25	150.726	486	101.097	677.25	214.388	520.75	97.9026	470	63.0925	557.5	152.81	adenylate kinase 4
AK5	104912513	3.25	3.40343	2.5	0.57735	3.25	2.21736	3.5	1.29099	2	1.41421	3.25	2.87228	2.5	1.73205	2.5	1.29099	adenylate kinase 5
AK6	100551132	156.5	24.6238	226.5	72.8492	201.25	38.9048	135.5	39.5095	210.75	38.3525	201.75	24.2264	128.5	43.309	179	26.8452	adenylate kinase 6
AK8	100543225	1.75	1.25831	1	0.816497	1.5	1.73205	2.75	1.5	1.5	1	1.25	0.957427	1.25	1.5	2	1.1547	adenylate kinase 8
AKAIN1	104910253	11.75	7.67572	16.75	3.59398	12.75	6.0208	18.5	5.91608	19.25	3.20156	15.5	7.18795	15.25	3.30404	15	8.28654	A-kinase anchor inhibitor 1
AKAP1	100546059	739.5	161.892	783.75	101.178	878.75	170.13	650	53.4228	822.75	161.787	810.25	40.6889	627.5	91.5405	799.75	95.4476	A-kinase anchoring protein 1
AKAP10	100547650	101.5	4.43471	129	24.9399	116.5	20.1742	101.5	25.1197	100.25	15.9034	108.25	31.5317	93.75	30.7828	103.25	15.7771	A-kinase anchoring protein 10
AKAP11	100546287	98.25	25.1446	150.25	37.6862	185.25	98.6285	98.75	36.0959	111.5	21.1424	135	16.2481	86.75	13.9374	132.25	19.7379	A-kinase anchoring protein 11
AKAP12	100542314	62.75	20.5649	44	8.83176	80	19.5278	61	26.3565	56.5	25.4886	62.75	3.77492	63	26.8452	55.5	4.50925	A-kinase anchoring protein 12
AKAP13	100551220	171.25	34.1699	195	57.376	220.25	78.4405	141.75	62.5053	109.75	27.7654	149.5	40.6325	131	36.8149	174	22.3458	A-kinase anchoring protein 13
AKAP14	104912213	0.5	1	1	0.816497	0.25	0.5	0.25	0.5	0.25	0.5	0.75	0.957427	0.75	0.957427	0.25	0.5	A-kinase anchoring protein 14
AKAP17A	100547509	325.75	75.5485	448.75	34.5676	368.5	41.2674	327.25	85.5234	386	31.0054	368.75	61.5325	281.75	60.2571	372.5	63.148	A-kinase anchoring protein 17A
AKAP5	104911262	6.75	5.12348	6.75	2.87228	9.75	7.5	9.25	2.36291	9	5.94418	7.75	1.5	8.25	6.18466	8.5	4.12311	A-kinase anchoring protein 5
AKAP6	100548186	2.5	1.91485	3	1.41421	2.75	0.957427	2	2.16025	3	0.816497	1.5	1.29099	2.75	1.25831	2	0.816497	A-kinase anchoring protein 6
AKAP7	104909798	65	24.3721	114	19.7146	91.5	39.0598	84.25	24.3772	88.25	14.4539	98.5	6.35085	74.5	36.492	96.25	25.3558	A-kinase anchoring protein 7
AKAP8	100546603	138.5	49.5681	151	17.5689	175	56.2317	145	51.8459	127.5	21.1266	191.25	87.5914	155.25	52.8859	149.5	38.0745	A-kinase anchoring protein 8
AKAP8L	100546456	291.25	40.186	230.25	12.0381	363	83.9405	256.5	45.7129	247.5	18.806	284.5	22.6053	271	53.1601	232	21.8632	A-kinase anchoring protein 8 like
AKAP9	100538426	887.25	226.195	911.75	455.055	912.25	253.308	769.75	277.9	712.5	319.293	592.75	189.241	557	179.2	705.5	158.109	A-kinase anchoring protein 9
AKIP1	104910979	9.5	2.38048	10.5	3.69685	9.5	2.08167	10	7.52773	13	5.47723	15.25	8.09835	10.75	5.56028	12	1.41421	A-kinase interacting protein 1
AKIRIN2	100542833	291.75	90.2086	322	35.8515	316.75	72.1867	282	74.1395	331	67.7102	401.5	88.6961	288.75	82.8789	332.25	52.1688	akirin 2
AKNAD1	104912300	16.5	4.93288	21	3.55903	25	11.1654	16.25	8.5	18	4.76095	25.5	3.69685	15.5	5.56776	16.75	6.44851	AKNA domain containing 1
AKR1A1	100547531	2206.25	457.67	2954	757.689	3025.25	736.152	2776.25	888.073	2621.75	401.625	3304.5	989.959	2455.75	245.914	2677.25	387.391	aldo-keto reductase family 1 member A1
AKR1B1	100545973	40.75	15.6285	58	7.02377	54.25	27.933	36.75	12.7377	51.5	19.0175	52	8.04156	29.5	21.6102	62.5	29.6029	aldo-keto reductase family 1 member B
AKR1D1	100547967	1045	193.058	762	105.284	783.25	345.362	606	203.506	728	330.013	760	356.119	500.25	171.855	564.25	148.839	aldo-keto reductase family 1 member D1
AKT1	100539659	356.5	72.8217	389	92.6175	422.25	96.8035	357	58.589	400	55.9226	378.75	73.5816	324.75	29.9597	296.5	42.1228	AKT serine/threonine kinase 1
AKT3	100545672	21	4.54606	28.25	8.77021	27.25	6.55108	30.25	17.519	24.5	8.5049	25.75	1.70783	28	7.78888	26.5	3.87298	AKT serine/threonine kinase 3
AKTIP	100546461	112.5	54.5374	155.75	29.2731	126.25	50.6647	103.75	55.7218	159	14.3991	173.5	15.1548	97.5	33.3517	145.75	7.71902	AKT interacting protein
ALAD	100549846	120.25	50.2684	187.5	114.288	112	36.5057	116.5	50.7313	188	87.5443	204.5	62.4687	127	61.59	121.75	21.8537	aminolevulinate dehydratase
ALAS1	100547950	1917	609.464	1603.25	225.416	3354	2565.44	2495.5	1483.97	2555.75	930.033	2202.25	594.719	1163	339.147	2577	762.728	5'-aminolevulinate synthase 1
ALB	100546796	1.14592e+06	130809	1.04069e+06	114222	934627	110574	920733	218932	1.11676e+06	294187	906352	166997	835162	187203	881679	199529	albumin
ALCAM	100546741	18.75	4.34933	18.25	2.36291	25.25	3.20156	25.75	8.53913	15.75	6.94622	26.5	6.19139	27.25	12.0104	21.5	9.18332	activated leukocyte cell adhesion molecule
ALDH18A1	100547528	1954.75	851.648	4484.5	1029.58	3533	1849.76	2251.25	1367.4	2586.25	1302.58	5739	586.486	2983.75	699.06	3930.25	400.762	aldehyde dehydrogenase 18 family member A1
ALDH1A2	100545801	141.75	26.2472	176.75	31.1916	222.5	45.5814	236.75	122.935	163.5	44.8739	245	83.0462	137	55.3594	187.75	38.6642	aldehyde dehydrogenase 1 family member A2
ALDH1A3	100546607	5.25	1.70783	4.5	3.69685	4	1.41421	2.75	2.75379	9.5	13.6748	11.75	5.61991	8.5	6.13732	5.75	4.5	aldehyde dehydrogenase 1 family member A3
ALDH1L2	100545356	34.5	13.4288	69.25	28.2887	54	37.1573	79.75	57.3665	32	14.8773	45	18.6726	33	16.2275	61.5	25.2784	aldehyde dehydrogenase 1 family member L2
ALDH2	100548356	9973.75	622.949	10424.2	2420.88	10814	2899.28	9946.5	1868.08	14970.2	2308.5	12715.5	3602.28	8219.75	2172.65	10352	2620.97	aldehyde dehydrogenase 2 family (mitochondrial)
ALDH3A2	100547956	2832.75	370.275	4177	923.597	3883.25	882.062	3351.75	1174	3386.25	768.968	4267.5	695.299	3682	928.658	3692.25	400.5	aldehyde dehydrogenase 3 family member A2
ALDH4A1	100549949	1224.5	397.91	1282.25	149.832	1226.25	742.525	972.75	251.251	1626.75	248.566	1329.75	347.627	936	191.303	1133.75	309.551	aldehyde dehydrogenase 4 family member A1
ALDH5A1	100546241	1156.25	358.063	1157	252.691	1350.5	143.732	1105	152.999	1151.5	102.4	1064.5	338.077	901	202.792	954.5	106.497	aldehyde dehydrogenase 5 family member A1
ALDH6A1	100541149	1975.5	513.865	3220	464.422	2180.25	1036.51	1936.25	585.535	2479.25	640.476	2434.75	432.653	1764.5	705.388	2307.25	694.798	aldehyde dehydrogenase 6 family member A1
ALDH7A1	104915364	6651.25	1635.97	8023.25	2211.08	6503.75	2006.05	5431.5	1129.46	7142.5	953.975	7907.25	336.119	4881.75	1007.92	7438	2109.2	aldehyde dehydrogenase 7 family member A1
ALDH8A1	100538722	1706.5	293.717	3114.25	1105.54	1817.25	376.193	1763.25	184.16	2446.5	567.66	2785.5	194.55	1974.25	212.249	2265.5	478.754	aldehyde dehydrogenase 8 family member A1
ALDH9A1	100546048	3869.75	870.461	5011.25	1124.77	5019.25	1062.62	4619.25	940.189	5370.75	276.747	6000.75	1073.55	3729.25	782.9	4239	391.015	aldehyde dehydrogenase 9 family member A1
ALDOB	100538763	202466	31289.9	180889	65272.5	186269	28723.2	182860	39401.1	218593	36973.4	179685	25432.6	133747	16127.8	156580	4770.77	aldolase, fructose-bisphosphate B
ALDOC	100540715	35.75	29.6465	23.25	16.358	26	20.3142	23.5	21.4243	21	6.68331	43.5	33.6898	38.75	31.6267	22	9.83192	aldolase, fructose-bisphosphate C
ALG10	100550477	167.25	63.458	220.5	45.9456	220.75	58.094	167	40.7022	200.5	22.6936	220.5	29.5466	146.75	26.0688	155	16.6533	ALG10, alpha-1,2-glucosyltransferase
ALG11	100541393	95.75	43.6835	136.75	15.5	117.5	41.845	90.75	40.9664	129.75	26.2472	147	7.39369	82.25	35.9293	126.25	23.8659	ALG11, alpha-1,2-mannosyltransferase
ALG12	100538714	1149	830.167	1400.75	924.858	677.75	182.732	625.25	327.322	1192	317.258	744.5	113.427	770.25	351.788	1033	357.604	ALG12, alpha-1,6-mannosyltransferase
ALG14	100544608	107	50.7346	165.5	41.9325	143.75	38.69	114.5	68.2373	156.5	46.7511	171.5	25.1595	105.25	24.3088	146.75	26.7628	ALG14, UDP-N-acetylglucosaminyltransferase subunit
ALG2	100538726	121.75	80.2304	195.25	48.1482	127.25	38.3003	98.5	24.4199	169.75	18.8746	176	18.0185	107.25	37.8715	147.75	13.9374	ALG2, alpha-1,3/1,6-mannosyltransferase
ALG3	100543165	72.5	38.1707	56.25	26.5377	62	30.3095	64.5	35.3883	59	20.7686	88.25	46.0027	78.25	31.8682	61.5	23.4592	ALG3, alpha-1,3- mannosyltransferase
ALG5	100540420	436.25	86.5154	559	69.8618	469.75	116.096	393	106.518	520.5	44.426	567.75	58.0596	428	115.623	474.25	49.9224	ALG5, dolichyl-phosphate beta-glucosyltransferase
ALG6	100550656	137.5	53.9784	212.5	48.4734	158.75	67.9037	142.5	78.8606	202.5	83.9305	215.5	20.1412	122.25	59.2642	164.25	21.5619	ALG6, alpha-1,3-glucosyltransferase
ALG8	100542312	73.75	14.4539	78.75	13.5	73.75	3.0957	70.25	12.1209	87	19.1311	81.75	10.8436	69	9.30949	66.5	20.0083	ALG8, alpha-1,3-glucosyltransferase
ALG9	100550107	342.25	15.9243	357.75	50.7042	384.25	50.7174	297.25	32.7249	328.75	60.489	377.75	16.6007	295.25	38.4827	343.25	67.4704	ALG9, alpha-1,2-mannosyltransferase
ALK	100543352	8.75	4.92443	9.5	8.42615	8	4.16333	4.75	2.5	7	8.98146	3.5	2.38048	3.25	3.30404	4.5	2.88675	ALK receptor tyrosine kinase
ALKBH1	100546801	117.5	40.6325	150	31.8224	111	30.1441	99.25	26.1072	117.25	16.2763	154	31.6333	98.75	32.5512	116	17.9258	alkB homolog 1, histone H2A dioxygenase
ALKBH2	100538906	82.5	20.8726	91.75	5.12348	92.75	20.0728	73.75	22.2017	87	14.4453	100.75	13.048	72.75	11.7296	84	10.2956	alkB homolog 2, alpha-ketoglutarate dependent dioxygenase
ALKBH3	100545576	46.25	3.68556	65	10.6145	75.25	21.3131	53.75	25.0516	61	20.5102	86	20.9444	54	26.0768	77	8.75595	alkB homolog 3, alpha-ketoglutaratedependent dioxygenase
ALKBH4	100543581	30	22.3458	39.5	10.247	35	11.431	36.75	14.6145	40.5	15	44.5	10.083	34.5	10.2144	48.25	2.06155	alkB homolog 4, lysine demethylase
ALKBH5	104913494	604.75	182.617	732.25	202.472	517	96.847	427	62.4767	629.75	107.273	692.5	181.265	375.5	63.8409	520	72.0833	alkB homolog 5, RNA demethylase
ALKBH8	104909226	55.25	6.07591	84	21.6025	73.75	17.5381	57	17.9072	52.75	11.2361	71.5	10.8474	58.75	9.42956	61.75	20.1225	alkB homolog 8, tRNA methyltransferase
ALMS1	100542685	254.25	56.5943	322.75	80.2055	247	34.919	247.75	51.5129	287.25	46.4067	248	50.7806	244.25	82.1964	313.5	86.4465	ALMS1, centrosome and basal body associated protein
ALOX5	100542129	41	7.95822	43.75	12.5266	43	11.9164	41.5	16.1142	41.25	7.71902	54.5	9.98332	41.25	15.7771	48.25	9.91211	arachidonate 5-lipoxygenase
ALOX5AP	100543351	52.25	17.2699	47.75	10.0457	63	19.4079	78	40.1082	47.75	17.9141	80.25	17.0953	55	13.5401	59	18.8856	arachidonate 5-lipoxygenase activating protein
ALPK1	100541968	159.25	86.919	131	59.5427	193.75	84.8111	128	90.3881	104.75	34.0135	175	44.2794	113.25	53.6804	153.75	43.6988	alpha kinase 1
ALPK2	104914737	415.5	168.31	528	463.919	269.25	45.5366	305	133.895	326	77.7475	286.75	97.4213	270	125.685	273.25	132.508	alpha kinase 2
ALPK3	100550707	37.25	25.9021	29.25	16.9583	47.25	10.8128	31.75	8.53913	47.5	19.4679	31.5	4.79583	23.5	8.34666	31.5	13.5031	alpha kinase 3
ALS2	100541821	287.75	75.0039	358.75	67.3715	351.25	28.3358	276.5	75.809	326.5	72.7393	339.75	59.5896	252.5	52.4245	286.5	54.6046	ALS2, alsin Rho guanine nucleotide exchange factor
ALS2CL	100549879	118.25	25.5653	133.5	24.7319	171.5	56.6186	146.5	45.2953	129.5	13.2791	126.25	18.3189	114	10.8934	136	15.2971	ALS2 C-terminal like
ALX1	100541492	0	0	0	0	0	0	0	0	0	0	0	0	0	0	0	0	ALX homeobox 1
ALX3	100540461	0	0	0	0	0	0	0.25	0.5	0.25	0.5	0	0	0	0	0	0	ALX homeobox 3
ALX4	104911117	1.25	1.5	0.75	1.5	1.25	2.5	0.25	0.5	0	0	0.25	0.5	0.25	0.5	0.25	0.5	ALX homeobox 4
ALYREF	100545751	202.75	35.9572	238	49.9266	234.5	31.5436	193	21.4009	247.5	56.4771	268	46.3033	227.25	22.809	236.25	33.3104	Aly/REF export factor
AMACR	100541384	1426.5	581.472	2685.25	303.62	1653.75	483.623	1504.75	531.472	2153.75	242.035	2797.5	450.923	1414.5	561.85	2149.25	383.78	alpha-methylacyl-CoA racemase
AMBP	100545233	19930.8	5228.34	14857	1585.54	18919	5437.96	14926.5	3566.92	16428.8	2123.71	17738.8	3627.36	16990.8	3499.03	15771.2	556.538	alpha-1-microglobulin/bikunin precursor
AMBRA1	104911101	70	31.4431	65.5	23.8956	67.75	16.1529	46.25	14.9304	50.5	9.88264	63.25	19.5683	50	23.3381	58.5	8.18535	autophagy and beclin 1 regulator 1
AMD1	100542986	356.25	156.477	534.25	194.824	399.75	125.784	309.25	86.6655	505.5	47.2264	467	74.5431	303.25	99.2417	420.75	99.2115	adenosylmethionine decarboxylase 1
AMDHD1	100547966	1195.75	230.896	1956.75	297.92	1737.25	716.062	1583.75	417.374	1820.5	592.076	1748.75	183.376	1181.25	148.536	1421	100.542	amidohydrolase domain containing 1
AMDHD2	100551019	110.5	44.7847	146.5	27.7669	133.5	10.116	103.25	34.8461	134.25	29.1362	167	52.1089	109	19.6469	150.75	35.6966	amidohydrolase domain containing 2
AMER1	104912199	95.75	8.8459	113	22.7596	119	6.48074	88.5	17.673	98.5	22.8692	127.75	25.5131	90.5	13.626	125.5	21.7025	APC membrane recruitment protein 1
AMER2	104917536	12	3.3665	18	5.59762	23.75	25.1578	13.75	8.57807	12.75	7.13559	16.75	4.85627	13	5.35413	18.75	3.30404	APC membrane recruitment protein 2
AMER3	104912519	0.25	0.5	0.25	0.5	0	0	0	0	0.25	0.5	1	1.1547	0.25	0.5	0.5	0.57735	APC membrane recruitment protein 3
AMFR	100544038	772	144.723	809	163.831	825.25	77.8005	678.25	141.651	760.75	60.2073	835.5	78.8606	727.5	80.7486	747	39.5221	autocrine motility factor receptor
AMH	104914668	0	0	0	0	0	0	0	0	0	0	0.25	0.5	0	0	0	0	anti-Mullerian hormone
AMIGO2	100540822	30.5	11.4746	37.75	6.44851	52	13.9044	39	20.1163	39	23.8607	55.25	14.2449	39	7.07107	42.75	3.40343	adhesion molecule with Ig like domain 2
AMIGO3	104913125	0.75	0.957427	0.5	0.57735	1.5	1	0.25	0.5	0.5	0.57735	0.75	0.957427	0.25	0.5	0.25	0.5	adhesion molecule with Ig like domain 3
AMMECR1L	100545377	211	68.1811	281	56.5862	288.5	104.207	204	56.1249	273.75	46.6074	305.25	24.0607	171.5	59.8136	241.5	12.7932	AMMECR1 like
AMN	104911244	10.5	8.34666	11.25	5.31507	13.75	9.21502	3	3.3665	6.5	3.69685	13.5	13.772	4.5	2.64575	18.75	10.5317	amnion associated transmembrane protein
AMN1	100539431	8.75	2.06155	12.75	5.85235	15.75	2.21736	13.75	11.758	18.75	10.4682	12.5	6.60808	10	4.24264	17.75	6.65207	antagonist of mitotic exit network 1 homolog
AMOT	100550960	106.75	36.9628	124	39.724	129.25	29.1362	105	19.3391	99.25	20.6942	127	30.93	111	37.7094	94.75	9.25113	angiomotin
AMOTL1	100547357	3.5	1	2.5	1	2	2.16025	2.75	1.5	2.25	3.30404	1	1.1547	3.5	4.04145	0.75	0.957427	angiomotin like 1
AMOTL2	100540953	33	18.5652	21.25	7.58837	26	3.16228	25.25	9.21502	33.5	15.5027	36.75	24.6357	30.5	7.04746	30.25	7.45542	angiomotin like 2
AMPD1	100540618	0	0	0	0	0	0	0	0	0	0	0	0	0	0	0	0	adenosine monophosphate deaminase 1
AMPD3	100543671	8	2.82843	13	4.08248	8	3.65148	7.5	3.10913	9.5	1.29099	7	3.55903	5.25	0.957427	8	3.26599	adenosine monophosphate deaminase 3
AMPH	104911596	6.75	3.59398	4.25	4.272	9.5	8.42615	10.5	5.8023	7.75	4.5	8.5	7.54983	5.75	4.99166	8.5	2.38048	amphiphysin
AMT	100549298	47.25	45.2355	26.75	13.0735	35	22.9928	36.25	33.0794	32.75	19.0853	71.5	82.666	44.75	26.1709	34.25	18.8746	aminomethyltransferase
AMZ1	100550507	0	0	0	0	0	0	0	0	0	0	0.25	0.5	0	0	0	0	archaelysin family metallopeptidase 1
ANAPC1	100545467	200.5	50.6919	255.5	48.2252	205.25	39.5843	163.75	56.9466	222.5	28.9194	228.75	24.5136	158	44.2945	221.5	31.7543	anaphase promoting complex subunit 1
ANAPC10	100544284	33.5	12.3693	46.25	11.8145	47.25	15.174	34.75	16.7606	48	12.1929	70.5	7.32575	39.5	11.8462	46	15.0997	anaphase promoting complex subunit 10
ANAPC13	104912606	32.25	13.2508	36.25	5.37742	51.25	12.6062	33.5	1.73205	41	9.96661	52.25	12.8938	42.25	6.99405	42.25	6.84957	anaphase promoting complex subunit 13
ANAPC15	100548682	71	29.3144	70.5	11.2101	107.5	36.0971	74.5	31.225	67	15.0776	107.25	61.765	90.75	25.9149	78.25	27.4393	anaphase promoting complex subunit 15
ANAPC16	100548194	171.25	30.7828	211.25	44.1541	252.75	43.2926	217.75	67.5	222.25	77.2415	343.25	78.4065	212.75	41.6923	233.25	31.213	anaphase promoting complex subunit 16
ANAPC2	100546229	111	34.3608	135.5	24.5832	121	30.1441	95.25	42.3035	118.75	33.5099	166	38.9273	95.75	16.0078	109.75	10.9659	anaphase promoting complex subunit 2
ANAPC4	100540792	201.75	68.7332	289.25	78.3895	245.25	52.2263	194.25	79.2102	271.25	35.5844	267	24.454	185.25	65.6119	227.25	39.0331	anaphase promoting complex subunit 4
ANAPC5	100543888	150	19.1137	217.75	34.0429	183.75	19.4315	151.5	35.8562	226	47.5605	210.75	9.87843	143.25	44.2822	207.75	54.1379	anaphase promoting complex subunit 5
ANAPC7	100542088	170	25.0732	172.75	30.2806	179	37.1573	145.5	11	179.5	13.626	196.75	13.2004	141.25	19.5171	158	22.4648	anaphase promoting complex subunit 7
ANGEL1	100544865	440.5	104.398	635.5	31.0322	557.5	53.5506	455.25	107.519	599	39.5306	666.25	93.8842	424.25	74.2759	582.25	90.1716	angel homolog 1
ANGEL2	100538513	169.25	30.9017	231.25	34.8078	236	58.6345	187.25	9.03235	180	23.7346	230.75	24.3909	183	44.3095	175.75	21.9754	angel homolog 2
ANGPT4	100545292	24	11.1654	19.75	0.5	22.5	9.67815	15.75	8.80814	15.5	5.8023	27.25	13.9374	29.75	14.0089	26	9.93311	angiopoietin 4
ANGPTL2	100540090	48.5	6.35085	61.25	14.0327	69.25	16.5806	49.75	25.5522	53	34.1272	67.75	15.3704	77	38.9615	61.25	14.6373	angiopoietin like 2
ANGPTL3	100549734	5428	1830.55	6437.75	2815.57	5020.5	3211.28	4293	1870.07	4927.75	1790.04	6180	1255.57	3406.25	1540.36	3893.75	619.669	angiopoietin like 3
ANGPTL4	100539175	1730.5	2979.02	622.75	694.234	862.75	962.528	775	1243.98	605.75	608.444	1296.5	445.905	499.75	408.671	632.5	559.538	angiopoietin like 4
ANGPTL5	100543864	4	3.4641	4.75	2.98608	5.75	5.67891	5.5	6.40312	4.5	2.64575	4	2.16025	8.5	7.85281	4.75	2.87228	angiopoietin like 5
ANGPTL7	104914198	1.25	0.5	1	1.41421	1	1.41421	2.5	1.91485	1.75	1.25831	2.75	3.0957	0.25	0.5	3.25	0.957427	angiopoietin like 7
ANK1	100549182	46.5	34.8951	76.75	23.9217	69.5	38.057	54	11.6333	112	57.2538	95	74.98	146	118.791	109.5	57.761	ankyrin 1
ANK2	100541509	186.25	41.6363	160	23.9861	224.75	49.5471	166.75	74.5716	174	83.4905	157.75	36.6367	168.75	50.4009	195	48.874	ankyrin 2
ANKDD1A	100540807	7.75	2.87228	14.75	5.61991	13.75	8.05709	7.5	4.43471	9.25	3.77492	10	2.58199	7.75	2.06155	11.75	3.30404	ankyrin repeat and death domain containing 1A
ANKDD1B	104914970	0	0	0	0	0.5	0.57735	0	0	0.5	0.57735	0	0	0.25	0.5	0	0	ankyrin repeat and death domain containing 1B
ANKEF1	100547358	0	0	0.5	0.57735	0.5	0.57735	0.5	1	0	0	0.25	0.5	0	0	0	0	ankyrin repeat and EF-hand domain containing 1
ANKFN1	100548617	0	0	0	0	0	0	0.25	0.5	0	0	0	0	0.25	0.5	0	0	ankyrin repeat and fibronectin type III domain containing 1
ANKFY1	100540813	557.25	130.566	788	186.732	695	211.283	569.5	132.46	664.75	74.0917	703.25	83.3642	492.25	137.24	580	94.1099	ankyrin repeat and FYVE domain containing 1
ANKH	100550536	1574	289.013	2199.5	791.962	1918.75	735.7	1522.25	707.9	1810.5	565.973	2096	245.821	1624.25	437.37	2040.25	505.874	ANKH inorganic pyrophosphate transport regulator
ANKIB1	100551415	78	16.1452	111.25	32.3045	93	13.4412	73.5	14.1539	88.5	10.3441	71.5	24.6103	67.5	12.8712	78.75	17.576	ankyrin repeat and IBR domain containing 1
ANKK1	100547292	0	0	0	0	0	0	0	0	0	0	0	0	0	0	0	0	ankyrin repeat and kinase domain containing 1
ANKLE1	100544423	2.5	1.73205	0	0	2.75	4.19325	3	1.1547	3.75	5.67891	4.25	3.77492	3.5	4.04145	0.75	0.957427	ankyrin repeat and LEM domain containing 1
ANKLE2	100546770	371.25	70.6464	412	61.2264	406.75	82.9674	307.75	30.6744	389.25	60.5386	435	8.28654	307.5	54.9576	390	29.9444	ankyrin repeat and LEM domain containing 2
ANKMY1	100543382	6.75	4.85627	9	3.16228	5.5	1	7.5	5.44671	6.25	2.06155	8.75	0.5	7.5	3.10913	7.25	2.06155	ankyrin repeat and MYND domain containing 1
ANKMY2	104911492	140.5	56.5479	215.75	29.33	178.75	79.3447	136.5	29.4449	198	21.1975	220.75	25.5261	146	31.8643	189.5	5.06623	ankyrin repeat and MYND domain containing 2
ANKRA2	100544891	177.25	71.9554	269.25	60.9173	221.5	93.0681	182	68.678	261.25	18.2825	289.25	28.8603	169.25	59.9076	213.25	16.1323	ankyrin repeat family A member 2
ANKRD1	100538633	3.5	1.73205	4.5	1.29099	5.75	1.89297	7.75	4.57347	6.75	4.99166	3.75	2.21736	7.25	2.21736	5.5	2.64575	ankyrin repeat domain 1
ANKRD10	100538842	70.75	19.8053	83.75	27.4393	85.75	24.4864	85.5	34.3171	89	21.1818	98.25	16.0909	78.5	19.7737	88.75	13.6961	ankyrin repeat domain 10
ANKRD11	100542083	411.25	132.503	317.75	55.7756	427.25	96.2406	310.75	47.5911	263.25	50.0092	311.75	75.2656	321.75	123.495	268.75	34.5579	ankyrin repeat domain 11
ANKRD12	100550894	172.75	11.3541	207.25	56.3227	278.75	87.9787	188.5	19.3477	207.5	67.2433	210	26.1151	222.5	40.6489	214	42.7551	ankyrin repeat domain 12
ANKRD13A	100539833	605	108.594	714.75	104.653	703.5	166.49	548.75	174.794	704	195.649	596	160.984	565.25	127.351	540	164.026	ankyrin repeat domain 13A
ANKRD13B	100544575	1.5	1.29099	1.75	2.36291	2.25	1.25831	1	0.816497	1.5	0.57735	1.5	0.57735	2	1.82574	1.5	0.57735	ankyrin repeat domain 13B
ANKRD13C	100541521	209	56.9151	288.5	65.1434	252.5	49.0272	231	41.1906	261	26.6458	272	38.9872	193.25	38.8962	240.25	37.0259	ankyrin repeat domain 13C
ANKRD16	100544691	50.25	10.0457	59.75	16.4798	68.25	20.2382	51	20.166	61.5	31.5647	77.25	17.7834	44	3.3665	58	15.3406	ankyrin repeat domain 16
ANKRD17	100546644	1008.25	160.602	1056.75	222.073	1082.25	137.216	896.5	86.2728	981	144.911	871.75	131.867	774.5	139.591	843	21.3698	ankyrin repeat domain 17
ANKRD2	100548550	0.75	0.957427	1.75	0.957427	1	1.41421	2	1.41421	0.75	0.5	2.5	2.38048	0.25	0.5	0.5	1	ankyrin repeat domain 2
ANKRD22	104911962	1.5	1.29099	12	12.083	14.5	24.5561	1	1.1547	1	1.1547	4	2.44949	1.5	1.73205	3.75	1.89297	ankyrin repeat domain 22
ANKRD24	100551028	0.25	0.5	0	0	0	0	0	0	0	0	0	0	0	0	0	0	ankyrin repeat domain 24
ANKRD27	100540550	230.25	42.1218	261.25	31.1916	293.25	72.3343	244.25	39.144	219	27.6285	257.25	24.1851	218.5	32.2232	236	53.4478	ankyrin repeat domain 27
ANKRD28	100540387	108	34.8616	164.25	37.6685	135.75	37.1876	122	39.4377	146.5	39.281	129.5	15.5242	104.75	39.8026	129	26.7831	ankyrin repeat domain 28
ANKRD29	100542062	3	0.816497	4.25	2.21736	2.25	1.25831	1	0.816497	3.25	1.70783	5	1.41421	3.5	2.08167	6.75	3.77492	ankyrin repeat domain 29
ANKRD31	104914976	4	2.70801	3.5	3.10913	4.75	3.40343	6.75	2.21736	3.5	2.51661	5	2.70801	3	3.4641	3	1.1547	ankyrin repeat domain 31
ANKRD33B	100539190	0	0	0.25	0.5	0.25	0.5	1	1.1547	0.25	0.5	0.5	0.57735	0	0	0.5	1	ankyrin repeat domain 33B
ANKRD34B	100550827	13.75	3.0957	13.75	1.5	13	1.41421	12.25	4.64579	13	12.083	21.75	11.1467	11.25	2.75379	13.25	4.03113	ankyrin repeat domain 34B
ANKRD34C	100540704	1	1.41421	0	0	0.25	0.5	0.25	0.5	1	0.816497	0.25	0.5	0.5	0.57735	0.75	0.957427	ankyrin repeat domain 34C
ANKRD40	100551077	49.5	4.20317	48.25	5.12348	61.25	9.91211	50.5	9.74679	38.75	4.78714	62.5	7.4162	49	12.1929	45.25	9.56992	ankyrin repeat domain 40
ANKRD42	104909418	12.5	6.55744	10.5	4.43471	16.25	3.77492	11	3.55903	8.75	4.11299	17.5	5.44671	10.5	1.29099	13.5	7.14143	ankyrin repeat domain 42
ANKRD44	100547271	271	60.9809	341	62.2468	328.75	51.0319	237.25	96.7346	308.5	84.7998	369	31.4854	226.5	54.9758	323.5	22.4277	ankyrin repeat domain 44
ANKRD46	100551102	152.75	72.8669	250.5	29.8273	183	87.9128	149.75	92.0014	204.5	34.3171	226.5	15.3297	149	49.5782	202.25	23.0127	ankyrin repeat domain 46
ANKRD49	100547666	50.75	15.756	62	7.07107	49.75	12.0381	52	15.1877	57.75	8.99537	64.75	8.34166	45	16.5126	48.25	4.78714	ankyrin repeat domain 49
ANKRD50	100549925	100.5	9.57427	95.25	10.0789	119.5	24.6644	98.5	30.7734	98.5	29.6029	109.75	10.2103	93.25	24.0607	114.5	19.6384	ankyrin repeat domain 50
ANKRD52	100541951	40.75	18.5	40.75	11.0868	37.25	9.25113	22.5	4.3589	38	3.55903	35.75	11.8989	26.25	15.2179	31.75	4.92443	ankyrin repeat domain 52
ANKRD54	100540471	91	37.2469	149	25.1529	109.25	38.4393	100.5	26.4386	145.5	4.12311	168.5	30.7517	90.25	37.8891	133.75	6.23832	ankyrin repeat domain 54
ANKRD55	104914897	1	1.41421	1.5	1.29099	1.5	0.57735	0.5	0.57735	1.5	1.29099	1.5	1.29099	1	1.41421	0.5	0.57735	ankyrin repeat domain 55
ANKRD6	100539596	13.25	2.87228	22	4.32049	19.75	5.56028	14.75	10.9659	17.25	9.21502	20.5	5.25991	13	5.59762	21	4.76095	ankyrin repeat domain 6
ANKRD60	104914075	13.75	3.0957	20	4.54606	10	4.24264	15.75	6.23832	16.5	5.19615	10.25	3.40343	8	3.16228	13.5	6.65833	ankyrin repeat domain 60
ANKRD61	104913450	3.25	2.06155	4.75	2.5	4.75	5.12348	1.75	1.5	4.5	1.73205	3.75	4.34933	2	1.41421	5	3.74166	ankyrin repeat domain 61
ANKRD66	104910055	2	2	1.75	1.5	2.5	1	2.25	0.957427	4.25	2.5	3	0.816497	2	2.82843	2.25	0.957427	ankyrin repeat domain 66
ANKRD9	104911268	40.25	58.8466	200	239.962	55	59.5931	65.75	57.7025	144.25	128.399	192.75	166.171	80.25	51.1819	125	117.493	ankyrin repeat domain 9
ANKS1B	100550066	6.75	4.34933	4	2.44949	6	3.16228	6.25	2.62996	2.25	0.957427	6.25	2.06155	5.5	4.04145	2.75	1.70783	ankyrin repeat and sterile alpha motif domain containing 1B
ANKS3	100543793	87.25	20.106	103	21.4942	87.25	22.4852	73.75	14.6828	83.5	12.7932	92.5	11.8462	69	20.2978	81.75	10.3078	ankyrin repeat and sterile alpha motif domain containing 3
ANKS4B	100541725	15	9.93311	17.25	14.9304	12.25	3.86221	11.25	4.85627	10.25	6.07591	15.5	11.5614	16	8.28654	12.25	4.57347	ankyrin repeat and sterile alpha motif domain containing 4B
ANKS6	100547721	43	5.65685	56	16.7332	55.25	15.13	47.75	13.0735	50	6.37704	46.25	11.8708	41.5	12.0692	50.5	12.7148	ankyrin repeat and sterile alpha motif domain containing 6
ANKZF1	100539330	67	20.4613	72	31.728	69.25	28.6051	69	16.2686	73.5	18.4842	68	22.0907	68.75	22.7065	60.25	12.1209	ankyrin repeat and zinc finger domain containing 1
ANLN	100548396	23.5	13.5769	17.25	8.99537	18.25	9.14239	27.25	17.1731	39.5	34.4238	54.5	40.1207	25	16.8918	21	14.0238	anillin actin binding protein
ANO1	100541453	783	68.4251	956.25	229.644	906.75	377.232	834.5	295.506	1318.5	394.976	913	150.404	795	431.697	1100.75	366.825	anoctamin 1
ANO10	100549009	157.25	30.8801	195.25	47.5	217	39.8079	169.5	71.5751	207	35.5434	208	20.7204	157.75	47.1266	160.75	8.88351	anoctamin 10
ANO3	100548697	30.25	6.39661	31.75	5.5	41.25	4.19325	30	15.5563	27.5	10.247	38	9.83192	39.75	6.07591	39.25	14.8633	anoctamin 3
ANO5	100549161	105.75	24.2264	145.75	56.9056	151.75	80.0807	133.25	20.106	118.25	27.9449	131.25	26.663	106.25	33.4502	125	24.5085	anoctamin 5
ANO6	100540049	5.75	3.59398	8.5	3.10913	7.25	4.19325	4.5	3.31662	7.5	5	6.25	1.70783	7	5.59762	6	2.16025	anoctamin 6
ANO8	100541736	5.75	7.08872	5.5	7.14143	4.25	2.87228	5.75	7.67572	4.75	2.98608	7	2.94392	4.25	3.59398	4.75	2.21736	anoctamin 8
ANO9	100540690	16	3.91578	20	4.54606	21	7.70281	22.5	7	22.75	16.1941	24.75	4.78714	31.25	8.38153	21.75	3.94757	anoctamin 9
ANOS1	100545406	1.5	1.73205	2.25	3.20156	4	3.55903	1.75	0.957427	3	1.82574	1.5	1.29099	2.75	1.5	1	0.816497	anosmin 1
ANP32A	100547535	443	38.271	468	66.9677	629	63.2508	440.5	48.156	433	86.7871	540	52.0769	433.25	54.5428	457.25	60.9337	acidic nuclear phosphoprotein 32 family member A
ANP32E	100551182	1322.25	204.596	1466.5	177.675	1569.25	245.045	1251.75	307.459	1318.5	317.251	1307	287.782	1126	245.222	1309	136.984	acidic nuclear phosphoprotein 32 family member E
ANPEP	100303689	702.75	553.719	401	102.229	455.75	296.527	442.75	255.649	522.5	211.884	605.75	409.293	485.5	205.301	513.25	125.914	alanyl aminopeptidase, membrane
ANTXR2	100539812	59.25	22.1566	62.75	23.9217	62	30.7571	48	14.6969	42.5	7.32575	48.5	21.7639	46.25	9.94569	53.25	9.97914	anthrax toxin receptor 2
ANTXRL	100546147	90	20.6882	95.25	21.5155	122.25	15.756	106.25	46.8926	102.75	60.1796	114.75	10.5	94.25	18.4459	115	28.0119	anthrax toxin receptor like
ANXA10	100538469	0.25	0.5	0.25	0.5	0.25	0.5	0	0	0	0	0.75	0.5	0.25	0.5	0.5	0.57735	annexin A10
ANXA11	100538788	434	74.3281	468.75	21.8384	503.5	74.8443	401	71.6659	470.75	50.6253	495.25	17.7834	387.5	76.8744	447.5	113.445	annexin A11
ANXA13	100544707	41.75	10.2754	59.5	35.1236	75	37.6386	64.25	25.3821	65.5	23.1012	61.5	17.253	51	24.097	47.75	13.8173	annexin A13
ANXA2	100540030	72.5	35.5668	66	19.0263	77.75	18.3007	77.25	17.557	93	54.6077	81	23.5089	86.5	16.1967	64	26.7706	annexin A2
ANXA4	100548224	485.5	54.513	570.75	54.738	696	172.157	571.75	103.116	669.5	70.9953	618	103.302	411.75	72.5827	544.25	77.8262	annexin A4
ANXA5	100538625	4871.5	969.605	5952.25	1348.09	4574.5	1582.57	4692.25	771.293	5735	689.921	5500.5	534.679	3628.75	883.667	5000	1384.81	annexin A5
ANXA6	100547029	439.25	129.634	395.5	39.0598	540.75	295.608	458	207.196	419	130.005	710	353.011	470.75	103.979	553	116.879	annexin A6
ANXA7	100546712	202	31.4431	259.25	62.2488	263.5	38.7255	195.75	42.6018	243.5	25.645	259.25	14.4309	172	63.1242	224.5	36.973	annexin A7
ANXA8L1	100542589	4	3.55903	2	2.3094	2.25	1.89297	4.5	3.10913	3	2.3094	3.5	3.10913	3.5	3.41565	2.5	3.10913	annexin A8 like 1
AOAH	100548243	32	4.32049	40.75	6.84957	40.25	6.18466	45	18.6369	32	14.0238	48.75	8.65544	34.75	12.5266	45.25	14.198	acyloxyacyl hydrolase
AOX1	100548803	1507.75	646.47	1814.5	659.486	1626.25	597.933	1496	449.633	1959	417.466	1292.5	357.941	1018.75	372.374	1349.75	242.893	aldehyde oxidase 1
AP1B1	100550357	309	156.053	323.25	108.472	292	85.771	255	112.454	317.5	94.3522	413.5	166.602	291.75	85.1523	333.5	98.4226	adaptor related protein complex 1 beta 1 subunit
AP1G1	100550353	307.25	46.4426	365.75	73.3684	340.75	62.1524	279.25	68.6118	334.75	26.0816	330.5	63.9505	233.25	68.183	291.5	36.4646	adaptor related protein complex 1 gamma 1 subunit
AP1M1	100550417	372.75	49.1689	450.75	95.1994	407.5	96.7212	326.25	83.8347	415.75	22.0813	417.75	43.5842	305.75	83.7551	357	63.4192	adaptor related protein complex 1 mu 1 subunit
AP1S2	100541495	636	175.288	985	191.918	705.5	213.192	587.5	229.356	848.25	45.5951	1168.25	111.32	688.25	163.016	862.5	101.753	adaptor related protein complex 1 sigma 2 subunit
AP1S3	100551012	137.75	60.9556	129.25	39.9781	100.25	48.9243	78.5	39.6695	134.25	68.3587	104.25	29.8035	81.75	56.7472	115.5	44.3959	adaptor related protein complex 1 sigma 3 subunit
AP2A2	100545786	442.25	128.212	633	92.1303	577	166.541	468.5	117.282	597.25	15.2179	567.75	19.9562	469.5	119.199	544.5	69.2363	adaptor related protein complex 2 alpha 2 subunit
AP2B1	100544831	473.25	66.4699	553.5	148.919	547.25	76.6089	434.5	83.2446	472.25	43.092	578	49.2883	450.25	89.2464	485	22.7889	adaptor related protein complex 2 beta 1 subunit
AP2M1	100540393	1319	124.067	1587.75	276.241	1494.5	209.612	1342.75	90.3968	1685.25	240.318	1812.75	246.453	1372	119.088	1463.25	177.901	adaptor related protein complex 2 mu 1 subunit
AP3B1	104914966	273.5	74.4648	385.25	91.7183	366	215.199	286.5	40.3691	335.75	55.4159	399.75	43.9574	253.25	73.6314	354.25	48.9106	adaptor related protein complex 3 beta 1 subunit
AP3B2	100540649	27	13.6382	20.25	6.99405	29.75	14.8857	23.25	8.69387	17.25	2.5	25	8.28654	24.75	11.5	24.75	7.54431	adaptor related protein complex 3 beta 2 subunit
AP3D1	100546834	702	122.477	681.5	143.007	645.25	88.3832	520.5	32.7669	649	60.6025	690	92.9624	556	94.6784	602.25	44.0785	adaptor related protein complex 3 delta 1 subunit
AP3M1	100541054	1251.75	245.077	1632	252.313	1416.5	296.345	1273	153.95	1641	71.8006	1727	77.464	1232.25	216.961	1399.5	248.189	adaptor related protein complex 3 mu 1 subunit
AP3M2	100542250	239.25	14.2215	252.5	23.6995	263.75	17.2892	220.5	59.1749	280.75	54.7867	298	28.5307	196.75	56.6591	229.5	44.8813	adaptor related protein complex 3 mu 2 subunit
AP3S1	104917093	164.5	34.8569	233	19.3046	230	15.0997	181.75	58.7502	233.25	69.9113	251	21.3698	189	40.538	238.25	39.2035	adaptor related protein complex 3 sigma 1 subunit
AP3S2	100540081	82	18.7794	107.25	33.8268	96	52.6941	79.25	41.8201	99.5	19.1224	146	62.7853	81.25	22.6771	115.5	35.3883	adaptor related protein complex 3 sigma 2 subunit
AP4B1	100539997	142.75	45.0657	171.5	36.4555	134.5	7.72442	98.75	31.574	154.75	13.9613	194.75	27.6451	121.75	34.4903	155.5	11.2101	adaptor related protein complex 4 beta 1 subunit
AP4E1	100539719	183.75	106.956	264.25	36.9628	203.75	56.2931	181.25	83.1199	239.25	59.4159	238.5	31.0966	168.25	81.455	255.75	38.2742	adaptor related protein complex 4 epsilon 1 subunit
AP4S1	100547110	48	25.4689	66.5	16.9017	63.5	21.1108	55.75	27.3542	65.5	14.8212	76.25	24.8914	68	29.4958	59.75	13.8894	adaptor related protein complex 4 sigma 1 subunit
AP5M1	100548289	63	18.9561	104.75	19.721	115.5	67.8159	97.5	31.3103	105.75	42.9525	133.5	42.1307	67.5	5.91608	85.75	14.0564	adaptor related protein complex 5 mu 1 subunit
AP5S1	104915893	3.25	2.5	4.25	1.25831	4.5	3.78594	3	3.55903	3.75	0.957427	6.25	6.94622	3	1.82574	4.5	2.08167	adaptor related protein complex 5 sigma 1 subunit
AP5Z1	100538438	136	21.7715	172.25	17.1925	131.25	20.106	120.5	12.8712	146.75	8.4212	191.5	35.1046	134.5	10.6615	177.5	19.7737	adaptor related protein complex 5 zeta 1 subunit
APAF1	100549497	121.5	38.5616	173	52.8331	157.5	31.6702	122.5	32.7872	136	17.5119	145.75	13.0224	106.75	29.8035	129.25	14.2683	apoptotic peptidase activating factor 1
APBA3	100543121	97.25	53.0935	101	35.805	101.75	56.305	99.75	59.4159	113	62.45	163.25	98.5643	95.75	35.0274	112.5	51.0849	amyloid beta precursor protein binding family A member 3
APBB2	100548335	180.75	59.1404	261.75	74.9416	242	38.4448	148.25	51.9703	196	85.9263	215.75	62.8086	179.5	50.256	221.25	74.643	amyloid beta precursor protein binding family B member 2
APC2	100544685	0.25	0.5	0	0	0	0	0	0	0	0	0	0	0	0	0	0	APC2, WNT signaling pathway regulator
APCDD1	100547362	12.75	2.87228	11	5.22813	13.25	4.42531	16.75	5.25198	10.75	2.98608	10.5	1.91485	13.25	2.06155	9.5	2.64575	APC down-regulated 1
APCDD1L	100550819	553.25	146.439	701.25	54.027	706.75	97.0099	640.25	142.182	706.75	111.864	708.75	32.1183	561	88.0265	587.5	91.9909	APC down-regulated 1 like
APELA	109367130	464	82.45	607.5	271.564	577.75	265.509	354.75	114.051	462	90.6642	643.75	384.346	447	105.767	574.25	84.8229	apelin receptor early endogenous ligand
APEX1	104915812	49.75	18.9099	27.75	13.5247	50.5	19.6723	33.5	14.9778	27.5	6.45497	24	15.1658	43.5	18.7705	27.25	10.3401	apurinic/apyrimidinic endodeoxyribonuclease 1
APH1A	100539269	140.25	41.6123	179.5	54.2002	147.75	42.106	142.25	60.7584	206.75	77.9161	251.75	82.4475	132.5	40.9675	171.25	53.2815	aph-1 homolog A, gamma-secretase subunit
API5	100545264	735	250.816	1064.75	120.012	833.75	336.742	694.25	247.003	981	139.056	1045	30.4631	627	226.808	900	161.809	apoptosis inhibitor 5
APIP	100543872	284	58.3495	342.25	26.2599	290.75	73.7716	249.5	45.6399	309.25	25.9021	362.5	33.7984	244.25	58.0998	286.25	36.9989	APAF1 interacting protein
APLF	104909498	63.75	6.89807	73	12.1106	79.75	18.2094	71.75	11.3541	71.75	18.246	103.5	5.19615	72.25	22.3215	83.5	8.73689	aprataxin and PNKP like factor
APLN	104912119	0.25	0.5	0.5	0.57735	1	1.41421	0.25	0.5	0	0	0.5	1	0.5	0.57735	0.5	1	apelin
APLNR	104911058	4.5	4.20317	4	2.16025	10.5	9.71253	7	7.70281	6.25	4.11299	14.25	14.3614	6	3.4641	5.75	5.31507	apelin receptor
APLP2	100545238	523.25	96.8138	584.25	126.265	708.75	137.493	536.75	47.3172	580.25	150.666	609.75	75.1504	510.25	90.9995	562.5	65.0359	amyloid beta precursor like protein 2
APMAP	100551451	840	204.807	1101	141.226	1050.5	239.089	885.25	144.398	1078.25	273.886	1110	167.633	685.75	204.401	887.25	163.318	adipocyte plasma membrane associated protein
APOA1	100542499	29514.8	16806.8	29431.2	14527.5	35584.5	28429.4	27849.5	20848.9	42637	20051.7	79793.2	66307.4	33931.2	18798.9	47477.5	37356.1	apolipoprotein A1
APOA4	100049073	1243.5	615.385	1732.75	1126.84	3428.5	3383.18	2499.75	1709.78	3128.75	1803.88	3219	2249.33	1408.75	1000.96	2151	2043.77	apolipoprotein A-I
APOA5	100542345	525.5	553.04	262.5	67.5747	323.5	251.426	194.5	83.7238	396.25	107.457	948	1147.2	296.75	97.5718	606.25	142.099	apolipoprotein A4
APOB	100542813	47047	11357	51348	6060.8	56289.2	4187.95	44133.5	16136.9	51328.8	12653.6	48061.2	10712.2	37994.8	9865.29	48292.8	8206.79	apolipoprotein A5
APOBEC2	100543454	0.25	0.5	0.5	0.57735	0.5	0.57735	0.75	1.5	0	0	1	1.41421	0.25	0.5	0.25	0.5	apolipoprotein B
APOBEC4	100543295	0	0	0	0	0.25	0.5	0	0	0.25	0.5	0	0	0.25	0.5	0	0	apolipoprotein B (including Ag(x) antigen)
APOC3	100049074	6457	2807.42	8541.5	3487.38	10283.2	8312.43	7156.5	3562.29	11937.5	4883.33	14536.5	8410.02	7158.5	3346.66	10915.8	6579.26	apolipoprotein B (including Ag(x) antigen)
APOD	100539356	0	0	0	0	0	0	0	0	0	0	0	0	0	0	0	0	apolipoprotein B mRNA editing enzyme catalytic subunit 2
APOH	100540333	67026.5	9903.93	55630	6286.72	67255	5519.33	61120.5	4848.56	58302.2	9847.4	63719	5498.37	56318.8	5014.29	56755.8	9712.28	apolipoprotein B mRNA editing enzyme catalytic polypeptide like 4
APOLD1	104914362	12.5	10.504	18.5	11.5614	14.75	6.34429	11.75	1.5	19.5	9.81495	13.75	5.058	14.75	11.6154	17	5.35413	apolipoprotein C3
APOO	100544663	325.5	120.622	528.5	55.5968	411	139.337	351.75	138.615	514	99.2875	542.75	46.4641	302.5	124.366	481	115.681	apolipoprotein D
APOOL	100541575	201.5	85.4576	311.5	64.2521	262.25	48.8697	187	91.0714	273.75	57.256	309.25	59.1967	171.5	72.5741	246.75	35.3117	apolipoprotein H
APOPT1	100540514	40.75	17.6328	61.75	16.5806	46.25	22.0662	31.75	13.2759	49.25	5.85235	70.75	10.6575	37.5	8.5049	53.75	7.27438	apolipoprotein L domain containing 1
APP	100547713	782.5	171.854	1348.25	409.366	1359.5	869.886	1052.5	307.064	1048.5	298.558	1093.75	116.834	857	218.835	1147.25	339.003	amyloid beta precursor protein
APPBP2	100541784	141	59.8777	225.5	34.3754	166.75	57.5579	147.5	59.338	220.25	7.67572	193.75	26.663	127	45.7238	197	43.6654	amyloid beta precursor protein binding protein 2
APPL1	100547896	218.75	84.8307	325.25	49.9358	292.5	48.1837	230.5	78.6405	307.5	48.1283	257.5	33.1612	199	76.5027	255	21.587	adaptor protein, phosphotyrosine interacting with PH domain and leucine zipper 1
APPL2	100545199	378.25	79.2354	453	179.969	383.75	66.9147	356	133.409	417.5	156.645	314.75	96.6001	254	53.2103	315.25	58.346	adaptor protein, phosphotyrosine interacting with PH domain and leucine zipper 2
APRT	100543481	21.5	10.8474	28	5.71548	20.25	7.54431	17	11.1952	26	13.1149	40	16.1245	17.25	7.04154	31.5	13.4288	adenine phosphoribosyltransferase
AQP1	100550338	55	29.5409	43.5	15.9269	59.25	16.2967	62.5	21.4554	54.75	18.4459	75.75	20.1556	69.75	32.1701	57.5	21.0159	aquaporin 1 (Colton blood group)
AQP10	100541038	42.75	36.8906	36.5	24.9065	31.25	24.2264	41.25	38.5433	30.75	22.6918	56.5	39.9792	35.75	29.5903	31.75	24.2951	aquaporin 10
AQP11	100542936	183	68.1029	252	33.7145	287	24.7117	332	120.944	396.75	273.717	361.5	150.856	175.5	50.8363	240	52.5991	aquaporin 11
AQP2	100546090	0	0	0	0	0	0	0	0	0	0	0	0	0	0	0	0	aquaporin 2
AQP4	100542522	3.5	3	2.25	1.25831	1.75	0.5	3.5	1.73205	4.5	1	4.5	3	3.5	2.08167	1.75	0.957427	aquaporin 4
AQP5	100542525	1.25	1.5	3	2.44949	0.75	0.957427	3.25	2.06155	1.75	2.87228	4.25	4.03113	2	1.63299	1.25	1.89297	aquaporin 5
AQP8	100538800	0	0	0	0	0	0	0	0	0	0	0	0	0	0	0	0	aquaporin 8
AQP9	100545531	837	127.776	1005.5	274.795	850.25	84.3263	668.5	185.52	904.25	151.264	824.75	122.742	630.5	148.264	846.5	180.149	aquaporin 9
AQR	100545883	169.75	30.8369	214	74.3998	204.5	31.6386	141.25	26.5879	190.75	27.5363	179.75	30.7612	129.5	30.8815	161	14.3991	aquarius intron-binding spliceosomal factor
AR	100540598	246	6	360	138.104	221.75	56.7179	240.25	48.8356	315.75	44.8432	285.5	21.9469	222	47.5955	216.5	5.91608	androgen receptor
ARAP2	100539398	6	2.58199	7	2.94392	7	2.70801	4.25	2.62996	5.5	3.51188	4.5	2.38048	2	2.16025	3.5	2.64575	ArfGAP with RhoGAP domain, ankyrin repeat and PH domain 2
ARAP3	100543789	73	38.2448	79.75	37.1248	73	41.5933	64	27.6043	60.5	12.3962	81.5	35.2562	66.5	34.4722	78.75	29.1476	ArfGAP with RhoGAP domain, ankyrin repeat and PH domain 3
ARC	100540431	0	0	0	0	0	0	0	0	0	0	0	0	0	0	0	0	activity regulated cytoskeleton associated protein
ARCN1	100546063	848.25	209.446	1098	443.494	902	183.208	793.5	78.4028	1038.25	23.5142	952.25	116.173	823.5	128.066	805	82.2395	archain 1
AREG	100539039	17.75	26.2472	6.75	5.7373	15	13.2162	18.75	13.351	13.5	10.4083	9	1.82574	5.25	3.0957	8	2.16025	amphiregulin
AREL1	100539198	393.5	56.4535	525.75	37.8979	399.5	69.0435	367.5	112.275	458.5	32.909	442.25	85.4142	336	103.157	451.25	45.1396	apoptosis resistant E3 ubiquitin protein ligase 1
ARF1	100547419	1119	279.121	1521.75	338.204	1462.75	186.916	1201.5	303.529	1559.5	365.765	1324.25	314.853	1073.75	107.596	1168.5	123.835	ADP ribosylation factor 1
ARF4	100548505	1591.75	243.518	1722.75	297.852	1869	311.905	1634.75	210.85	1919.5	354.629	1606.25	282.489	1422	119.217	1471.5	274.841	ADP ribosylation factor 4
ARF6	100540695	219.5	87.5614	209.5	85.5745	221.75	80.715	182	72.6957	217.75	65.4542	236.75	68.7962	204.75	70.7077	169.5	24.8395	ADP ribosylation factor 6
ARFGAP2	100538628	253.25	48.6304	323.25	83.3762	278.25	35.8364	215	48.4355	289.75	10.5	320	27.7128	221.5	54.757	276.75	43.177	ADP ribosylation factor GTPase activating protein 2
ARFGAP3	100550221	879	140.316	1097.5	301.027	1139.25	252.933	757.75	122.508	1011.75	62.3398	970	207.673	852	102.317	919.75	190.516	ADP ribosylation factor GTPase activating protein 3
ARFGEF2	100541786	1053	352.962	1386.75	105.358	1302.25	200.696	1062.5	351.9	1548	223.077	1346.25	266.565	993	212.808	1129.25	97.8413	ADP ribosylation factor guanine nucleotide exchange factor 2
ARFIP1	100551457	104.75	29.9486	129.75	29.2845	124.75	40.0947	96.5	29.4901	120.75	22.8528	123.5	11.3871	87.25	21.7313	121.25	16.7008	ADP ribosylation factor interacting protein 1
ARFIP2	100544799	68	40.2327	53	17.5309	54	20.6074	54.25	15.5858	54.25	18.6615	66.25	39.5	65	27.6285	47	19.4079	ADP ribosylation factor interacting protein 2
ARFRP1	100538649	157.5	50.2295	228.75	27.2565	205.5	44.5533	161.25	44.9917	224.25	38.2742	242.25	33.5398	170	70.8378	199	36.1663	ADP ribosylation factor related protein 1
ARG2	100540537	13.75	4.99166	23	6.16441	15	5.94418	13.75	4.78714	51.25	71.9137	18.25	4.34933	14	2.44949	21	3.55903	arginase 2
ARHGAP1	100539090	33.5	11.619	31.5	14.4799	36	11.1654	31.5	8.42615	26.75	10.2429	46.75	19.3455	30.25	10.6888	30	6.0553	Rho GTPase activating protein 1
ARHGAP10	100546448	27.25	5.058	32.5	3.87298	41.25	12.7639	37.25	10.0457	35.75	7.80491	35	7.25718	29	7.48331	27.5	4.04145	Rho GTPase activating protein 10
ARHGAP11A	100544654	282.25	87.3856	421.5	122.617	303.5	98.1071	332.5	135.621	493.5	59.9917	372	61.6171	284	90.7414	329.5	57.1868	Rho GTPase activating protein 11A
ARHGAP12	100538785	106	33.0353	95.5	7.93725	120.75	6.60177	92.25	13.301	98.25	27.0601	89.25	6.70199	94.75	16.2558	88.75	12.2848	Rho GTPase activating protein 12
ARHGAP15	100543367	1.25	1.5	2.25	1.89297	2.75	2.5	1.5	1	0.75	0.957427	2	1.63299	1.5	1.29099	1	0.816497	Rho GTPase activating protein 15
ARHGAP17	100538491	308	57.6368	336.5	28.3373	360.5	17.8232	299.75	21.2505	292.75	30.2696	327	18.7617	309.25	70.1967	308.25	49.1011	Rho GTPase activating protein 17
ARHGAP19	100549627	14	3.26599	12	4.39697	10	6.97615	16	10.0333	23.5	19.6214	32.75	26.3865	18.25	12.0381	10	7.39369	Rho GTPase activating protein 19
ARHGAP20	100538977	4	1.63299	5.75	8.92095	4	4.08248	7	1.82574	4.5	5.44671	6.5	4.04145	4.25	2.06155	7.75	0.957427	Rho GTPase activating protein 20
ARHGAP21	100542946	574.5	139.433	712	67.5919	723.25	166.039	567.5	132.912	634.75	57.5232	712.5	122.666	520.5	102.776	639	69.4166	Rho GTPase activating protein 21
ARHGAP22	100548602	21.75	18.1728	15.5	4.43471	17.5	6.80686	20.25	13.2256	17.25	8.46069	19.75	5.56028	15.25	3.86221	17.5	4.65475	Rho GTPase activating protein 22
ARHGAP23	104914609	8.5	6.40312	6.5	4.3589	10	5.2915	3.75	3.0957	4.25	0.957427	9.25	3.86221	7	2.82843	8.25	3.86221	Rho GTPase activating protein 23
ARHGAP24	100543669	230.5	90.353	319.25	163.978	234.5	73.0685	286.25	78.5509	305.25	80.5414	203.75	51.9447	269.75	63.1843	250.75	89.0145	Rho GTPase activating protein 24
ARHGAP25	100551235	68.25	10.7199	68.75	8.57807	71.75	4.34933	65.5	13.9164	69.25	11.758	73.5	12.6886	54.5	4.12311	77.75	4.78714	Rho GTPase activating protein 25
ARHGAP27	104917048	7.75	4.19325	7.75	0.957427	17	11.4601	9	6.27163	9.25	2.62996	11.25	6.39661	9.5	4.65475	10.25	2.75379	Rho GTPase activating protein 27
ARHGAP28	100550584	123.75	76.5305	96	34.6121	59.75	28.5117	37	15.8745	104.75	74.2086	125.5	43.3628	65	30.7354	183	101.692	Rho GTPase activating protein 28
ARHGAP29	100545374	49.25	17.7083	56	11.1952	55	12.9872	47.25	21.9754	45	9.59166	44.25	13.9851	46	10.8012	51	8.86942	Rho GTPase activating protein 29
ARHGAP31	100548324	148.25	16.0078	172.5	12.3423	222.75	17.1731	160.25	63.8873	153.5	68.8646	195.5	19.6723	165	29.0517	182.5	36.9279	Rho GTPase activating protein 31
ARHGAP32	100546432	6.75	2.62996	7.5	3.10913	11.25	5.12348	6.75	2.98608	4.75	1.70783	9.5	5.25991	7	3.74166	9	1.1547	Rho GTPase activating protein 32
ARHGAP35	104916818	20.75	15.5215	17.75	12.5	19	16.0416	15.5	14.7535	12.5	5.44671	19.5	18.3394	14.25	6.18466	16.25	11.1766	Rho GTPase activating protein 35
ARHGAP40	100546577	37	11.4018	44.75	20.7264	40.25	15.5	32	28.775	69.75	38.0296	55.5	20.1412	46.5	40.0125	59	28.5774	Rho GTPase activating protein 40
ARHGAP42	100545410	287.25	94.2952	344.25	24.0468	362.75	79.8431	261.75	41.3632	316.5	35.8283	318	71.4749	263.25	46.3132	363.25	103.87	Rho GTPase activating protein 42
ARHGAP44	100546822	3	2.16025	5	4.69042	3.25	1.70783	2.75	4.272	2.75	1.5	5.75	2.5	2.25	0.957427	4.5	4.43471	Rho GTPase activating protein 44
ARHGAP5	100548032	364.75	93.5036	406.75	80.3051	376	54.4855	283	90.3807	301.5	29.8943	334.75	55.7038	241.75	53.4564	343	39.9667	Rho GTPase activating protein 5
ARHGAP6	100544324	23.25	4.71699	30.25	6.13052	31.5	11.7331	25	7.95822	21.75	9.42956	24.25	3.20156	24.25	7.04154	24.5	0.57735	Rho GTPase activating protein 6
ARHGAP8	100541739	8.25	5.37742	11	4.96655	7.25	5.85235	6.75	4.85627	6.25	3.86221	8	2.16025	8.5	2.64575	6.5	5.25991	Rho GTPase activating protein 8
ARHGDIA	100543426	867.25	246.741	677	123.35	957.5	109.379	880	187.638	829	214.151	907.75	133.672	883	144.398	752.25	62.1899	Rho GDP dissociation inhibitor alpha
ARHGDIB	100538768	99.5	26.2361	82.5	7.54983	110.25	7.54431	118.5	34.5398	79.25	26.613	115.25	12.4466	112.75	31.1595	93	18.1292	Rho GDP dissociation inhibitor beta
ARHGDIG	100539778	0.25	0.5	0.5	1	0	0	0.5	0.57735	0.75	1.5	0.5	1	0	0	0.25	0.5	Rho GDP dissociation inhibitor gamma
ARHGEF10L	100545450	107.75	37.7392	121.75	26.0816	111.25	33.9841	114.5	42.1545	124.25	28.1943	129.75	40.4176	89.5	22.7816	114.25	22.9692	Rho guanine nucleotide exchange factor 10 like
ARHGEF11	100541399	197.5	116.05	188.25	87.7777	163	58.8614	150.5	84.6739	177.25	33.6885	190.5	86.7122	186.25	63.7776	155.75	35.1982	Rho guanine nucleotide exchange factor 11
ARHGEF12	100548723	260.75	32.4692	280.25	55.3737	309.75	53.8911	226.5	23.5867	239.75	23.9078	266.75	60.2792	230.25	39.8361	246.25	10.6575	Rho guanine nucleotide exchange factor 12
ARHGEF16	100549290	263	86.5717	272.75	98.1678	261.5	60.0083	258	41.8887	312	40.784	322	63.2297	247	73.3258	236.75	63.6259	Rho guanine nucleotide exchange factor 16
ARHGEF18	100538655	255	52.1472	366.75	66.3796	310.5	41.9086	280.75	105.828	346	47.2511	335	70.7154	245.5	115.252	364	49.3761	Rho/Rac guanine nucleotide exchange factor 18
ARHGEF26	100547640	287	52.9906	372.5	36.6833	348.5	116.179	297.25	64.8607	412.25	75.3542	444.5	44.6803	289.25	75.208	345.25	22.3514	Rho guanine nucleotide exchange factor 26
ARHGEF3	100546667	56.75	10.6575	49.5	22.84	37.5	8.69866	38	12.0277	45.75	5.67891	52.5	15.4596	51	22.6716	67.5	10.5987	Rho guanine nucleotide exchange factor 3
ARHGEF33	100542466	21.5	19.4336	34	7.39369	28.5	23.9513	28	17.224	37.25	8.38153	34	8.28654	24	17.4547	35	8.86942	Rho guanine nucleotide exchange factor 33
ARHGEF37	100544569	11.25	8.77021	7	2.94392	9	5.59762	12.75	12.7115	9.75	2.62996	16.25	15.4569	9.75	3.30404	7.5	2.38048	Rho guanine nucleotide exchange factor 37
ARHGEF5	100540317	2	1.41421	1	0	3.75	4.99166	1	1.1547	2	0.816497	1.75	0.957427	1.25	0.5	2.75	2.21736	Rho guanine nucleotide exchange factor 5
ARHGEF6	100547020	166.5	41.5411	154.75	20.4349	178.75	10.3401	152.75	32.5103	150.25	34.2965	197.5	23.1733	149.75	11.3248	164.25	14.3149	Rac/Cdc42 guanine nucleotide exchange factor 6
ARHGEF7	100538686	235.25	60.6211	290.25	70.2679	276	76.7203	268	87.685	300.5	35.19	333	106.399	206.75	23.796	279.75	52.4746	Rho guanine nucleotide exchange factor 7
ARHGEF9	100545588	18	2.82843	22.5	5.44671	32	6.48074	24.75	8.18026	20	5.2915	33.5	5.50757	21.75	2.98608	33.75	7.932	Cdc42 guanine nucleotide exchange factor 9
ARID1A	100541846	594.75	161.999	495	25.0067	575.25	110.237	459	94.6361	467.25	27.2198	543	77.119	428.25	55.895	437.5	36.991	AT-rich interaction domain 1A
ARID1B	100545722	246.5	37.8462	289	57.2422	320.25	61.6462	233	31.707	208	31.3369	284	69.2387	223.25	7.58837	280.5	29.1033	AT-rich interaction domain 1B
ARID2	100540202	203.25	32.1286	215	43.1972	270	28.4136	204.25	22.3066	175.25	34.9988	194.75	20.2382	193.5	29.6254	187.5	32.6037	AT-rich interaction domain 2
ARID3A	100541685	18	21.3698	14.75	10.4363	13.25	9.94569	11.75	10.3722	14	9.05539	24.75	20.2052	16.75	15.0859	13.75	10.3722	AT-rich interaction domain 3A
ARID3B	100546664	51.5	21.9317	59.25	21.6391	50	6.0553	41.25	15.5858	52	5.88784	48.25	20.2711	46.5	14.8436	47	18.0555	AT-rich interaction domain 3B
ARID3C	100549599	201	52.8583	362.75	144.232	396	129.53	510.25	278.105	298.5	85.9011	387.25	103.352	514.75	361.567	315.5	51.8234	AT-rich interaction domain 3C
ARID4A	100547418	162.75	19.721	165.5	10.7238	196.5	26.7145	159.5	21.3776	166	16.0624	175	19.7146	158	17.0685	152.25	15.4569	AT-rich interaction domain 4A
ARID4B	100538721	286.75	52.7344	298	44.8479	306.5	66.4605	242.5	72.8034	272	27.9285	309.75	31.0309	221.25	77.4139	274.75	39.9281	AT-rich interaction domain 4B
ARID5A	104917085	121	163.101	41.75	9.53502	45	10.2956	32	22.2561	31	6.37704	71	47.2793	34.25	12.1484	48.75	26.6255	AT-rich interaction domain 5A
ARID5B	100550037	127	36.5422	114.25	40.4341	189.5	84.7604	75.75	8.95824	80.75	13.1498	138.25	56.6296	108.75	31.3196	146.75	27.183	AT-rich interaction domain 5B
ARIH1	100541719	180.25	33.5398	187.5	5	182.75	23.1715	139.25	15.3052	191.5	23.9513	206.5	17.1367	167.25	20.7585	188	31.6544	ariadne RBR E3 ubiquitin protein ligase 1
ARIH2	100540292	288	54	296	54.5344	299.5	56.1813	285.5	41.4287	335.5	41.8609	304.25	24.116	257.5	9.46925	288.5	44.1928	ariadne RBR E3 ubiquitin protein ligase 2
ARL1	100551288	507	78.0299	645.5	73.032	620.25	183.233	577	112.009	714	155.763	657.75	100.732	467.25	98.2967	566	119.797	ADP ribosylation factor like GTPase 1
ARL10	100540707	13.5	9.25563	18.25	7.67572	13	5.94418	18	9.48683	16.75	12.7639	20	14.2829	15.75	7.22842	12	6.63325	ADP ribosylation factor like GTPase 10
ARL11	100550835	19	17.3013	37.25	21.762	12.25	11.6154	48.25	20.9026	50.5	25.8005	39	13.8323	35.25	10.4043	46.25	12.4197	ADP ribosylation factor like GTPase 11
ARL13A	100538534	0.25	0.5	0.25	0.5	1.5	0.57735	2	2.82843	0.5	0.57735	0.75	0.5	1.5	1.73205	0.75	0.957427	ADP ribosylation factor like GTPase 13A
ARL13B	100551193	551.5	39.5685	494.5	151.694	716.75	235.232	497.5	242.478	460.5	66.4003	531.5	178.485	439.25	87.3895	416	92.0761	ADP ribosylation factor like GTPase 13B
ARL14	100542485	0.25	0.5	1.25	1.89297	1	0.816497	0.5	1	0.5	1	0.75	0.957427	1	1.41421	0.5	0.57735	ADP ribosylation factor like GTPase 14
ARL14EP	100546706	151	52.3323	218.75	37.977	185.5	65.709	138.75	70.4243	203.5	20.3552	198	6.21825	113.5	30.1828	159.25	30.2916	ADP ribosylation factor like GTPase 14 effector protein
ARL14EPL	104915346	2.75	2.21736	4	3.26599	5.25	2.06155	3.75	2.5	5.5	2.64575	7.5	2.51661	2.5	1.73205	5.75	4.34933	ADP ribosylation factor like GTPase 14 effector protein like
ARL15	104914881	63.5	20.0416	78.75	10.3078	79	18.5652	65.25	23.8939	73.75	14.5459	82	10.1653	62.5	14.5488	67.25	8.22091	ADP ribosylation factor like GTPase 15
ARL16	100546367	41.25	16.5605	42.25	11.5866	48.5	8.66025	37.25	22.6329	47	4.89898	61	22.4202	44.25	9.87843	49.5	6.60808	ADP ribosylation factor like GTPase 16
ARL2BP	100549124	23.25	8.99537	23.25	0.957427	20.75	1.70783	18	4.24264	21.25	8.01561	25	8.20569	15.25	9.97914	26	8.12404	ADP ribosylation factor like GTPase 2 binding protein
ARL3	100540175	34.5	14.6629	32	15.0333	29.5	4.12311	22.5	3.87298	28.25	5.90903	26.75	4.03113	35.25	12.9968	24.75	5.12348	ADP ribosylation factor like GTPase 3
ARL4A	104911399	435.75	150.061	627.75	159.922	561.25	271.682	375	58.2638	541.25	107.199	693.75	166.482	502.5	149.979	646.75	163.694	ADP ribosylation factor like GTPase 4A
ARL4C	104911608	7	3.3665	4	3.55903	7	1.41421	9.25	5.56028	10.25	5.5	10.75	2.06155	8.5	3.31662	6.5	2.38048	ADP ribosylation factor like GTPase 4C
ARL5A	100544402	142	42.7473	219.75	35.9942	168.5	40.501	146.75	83.6316	189.25	42.4451	189.75	26.4244	122.25	68.5389	189.75	33.8858	ADP ribosylation factor like GTPase 5A
ARL5B	100548189	340	107.148	469.5	132.319	462.75	68.4611	431.25	176.146	526.75	113.954	494.25	39.4662	371.5	117.829	528.5	49.7293	ADP ribosylation factor like GTPase 5B
ARL6	100539586	23.5	7.18795	42.25	9.84463	35.5	23.5301	26.5	8.06226	27.75	4.5	35.25	2.21736	29.75	6.0208	33.25	10.7199	ADP ribosylation factor like GTPase 6
ARL6IP1	104913388	302.75	136.51	443.25	58.2602	362	143.585	352.75	159.031	509.75	109.485	558	105.928	330.5	153.522	373.75	51.6228	ADP ribosylation factor like GTPase 6 interacting protein 1
ARL6IP4	100541014	112	30.2324	112.75	39.6264	121.75	21.2662	108.75	25.7083	119.5	27.16	122	35.0809	111	28.5774	100.25	16.5	ADP ribosylation factor like GTPase 6 interacting protein 4
ARL6IP5	100551172	442.5	213.745	550.75	136.671	441	200.012	417.75	262.95	465.25	150.493	597.5	71.5798	272.5	116.849	450	98.8163	ADP ribosylation factor like GTPase 6 interacting protein 5
ARL8A	100547909	115.75	24.2126	124.5	6.55744	187	58.9633	125.75	27.2932	128.5	43.852	168.75	24.2951	155.75	9.91211	142	14.3062	ADP ribosylation factor like GTPase 8A
ARL8B	100542912	691.5	178.072	1089	288.309	1078.5	457.409	793.5	229.128	980.25	175.853	1006.25	89.9718	725.75	138.163	837.5	82.0833	ADP ribosylation factor like GTPase 8B
ARL9	100549667	108.5	65.2712	213.5	43.8064	150.5	71.3559	101	47.8888	172.75	61.3861	203.25	25.1578	91.75	55.1506	163.5	41.5812	ADP ribosylation factor like GTPase 9
ARMC1	104910355	25.25	1.70783	33.25	9.42956	28.75	12.2848	22.25	8.77021	29	1.1547	29.25	9.53502	18	5.35413	23.25	4.5	armadillo repeat containing 1
ARMC10	100544319	81.75	35.9942	111.75	14.7054	112.5	37.4655	72.25	17.2699	84	26.5204	115.5	17.0196	82.75	14.8408	90.75	17.3469	armadillo repeat containing 10
ARMC2	100545723	4.25	2.06155	7.5	1.73205	7.25	2.21736	9.5	3.10913	5.5	4.43471	8.25	3.94757	5.25	0.5	5.5	2.08167	armadillo repeat containing 2
ARMC3	100543564	0.5	1	0	0	0.5	0.57735	0	0	0.75	0.957427	0	0	0	0	0	0	armadillo repeat containing 3
ARMC4	100540483	0.5	0.57735	0.25	0.5	1.25	1.5	0.25	0.5	0	0	0.25	0.5	0.25	0.5	0.25	0.5	armadillo repeat containing 4
ARMC6	100547393	181	37.6032	205.75	36.2066	206.75	17.1148	176.5	21.8098	205.5	44.3434	228.5	11.5614	164.75	32.7045	198.75	31.0953	armadillo repeat containing 6
ARMC7	100542711	308.25	42.2562	294	52.3132	383.25	89.3322	270	70.9789	318	76.3544	350.5	25.9551	256.5	24.6238	319	60.6245	armadillo repeat containing 7
ARMC8	100550705	182.5	43.7988	210.75	17.8582	222.5	45.229	187.75	48.9106	197	39.0811	224.5	34.6843	168.25	46.8072	180.5	28.8502	armadillo repeat containing 8
ARMC9	100539154	39	8.60233	46	8.28654	49.75	18.3916	46	16.6933	49.25	21.7006	46.75	6.0208	42.25	14.3846	43	6.58281	armadillo repeat containing 9
ARMT1	100542467	192.5	88.7788	304.25	76.8218	262.25	95.0697	216.5	93.9024	255	66.0959	318.75	47.5	183.75	78.7798	267.75	28.7098	acidic residue methyltransferase 1
ARNT	100542194	213.5	104.175	174.75	55.9546	198.5	71.1922	169	51.4134	172.25	29.3414	194.75	72.2421	165.5	63.773	155.25	48.8697	aryl hydrocarbon receptor nuclear translocator
ARNT2	100544666	220.75	36.9267	243.25	66.9845	236.25	44.5599	164.5	27.1968	219	55.3895	202.25	60.6596	164.5	39.9792	238.5	55.2479	aryl hydrocarbon receptor nuclear translocator 2
ARNTL	100008572	133.25	30.3576	212	43.1818	127.5	13.8203	132	47.6655	142	17.1659	162	30.3645	160.5	20.1742	170.5	48.6107	aryl hydrocarbon receptor nuclear translocator like
ARNTL2	100550985	199	71.2881	277.5	38.6652	259	18.8503	212.75	86.3032	259	30.4521	260	61.041	190.25	37.5444	245.75	36.3536	aryl hydrocarbon receptor nuclear translocator like 2
ARPC1A	100539675	545.25	24.0468	670.25	73.0314	626	117.226	518	45.0407	693	105.612	751	52.504	517.25	67.2229	584	98.5326	actin related protein 2/3 complex subunit 1A
ARPC1B	100539832	79.75	30.9556	98	24.4949	82	25.8844	79.25	29.7363	103.25	31.4046	136.75	52.4492	94.25	10.2429	102.75	34.6735	actin related protein 2/3 complex subunit 1B
ARPC2	100541974	886	90.2367	981.25	171.224	1168.5	147.387	1023.75	145.082	989.75	134.158	1033.25	116.228	920	103.296	906.75	101.703	actin related protein 2/3 complex subunit 2
ARPC3	100539007	578.75	69.0959	650	48.5043	816.75	65.8401	672	65.6404	619.75	87.2024	713.25	64.4431	611.75	53.5934	648.75	93.8345	actin related protein 2/3 complex subunit 3
ARPC5	100540489	711.25	83.3682	900.5	100.461	836.25	86.9535	729.25	91.6783	841.5	166.592	974.25	148.282	669.25	35.0844	791.25	115.52	actin related protein 2/3 complex subunit 5
ARPC5L	104913721	154	88.6679	237.75	26.3106	197.25	52.5	156	57.0672	228.25	35.855	266.75	20.106	154.25	59.2361	214	31.3369	actin related protein 2/3 complex subunit 5 like
ARPP19	104912765	890.75	291.306	1264.75	130.316	1033.5	290.364	920.25	261.518	1172.75	62.1363	1228.25	127.876	960	231.188	1169	189.918	cAMP regulated phosphoprotein 19
ARPP21	100546601	1	1.1547	0.75	0.957427	2.25	1.25831	2.5	2.38048	1	2	0.25	0.5	4.5	7.68115	0.75	1.5	cAMP regulated phosphoprotein 21
ARR3	100540950	8.25	4.5	7.5	1.29099	10.75	8.30161	11.25	5.12348	9	4.08248	12	3.65148	10	6.8313	7.75	4.19325	arrestin 3
ARRDC1	100539164	123.5	71.061	124.5	46.2061	150.75	40.244	97.75	36.1882	99.75	16.7606	164.25	62.5906	133	14.8549	143	41.6973	arrestin domain containing 1
ARRDC2	100547609	351	364.908	326.5	232.84	450	351.001	324.25	182.595	253.75	57.7949	603	499.709	326.75	197.728	394.5	212.004	arrestin domain containing 2
ARRDC4	100538999	441	45.8912	391.25	120.931	373.25	142.006	286.25	151.944	352	164.75	461.75	71.1401	245.5	120.824	491.25	182.286	arrestin domain containing 4
ARRDC5	104909769	0	0	0	0	0	0	0	0	0	0	0	0	0	0	0	0	arrestin domain containing 5
ARSA	100539178	165.25	77.8133	111.25	20.3204	185.5	94.2214	169.5	90.1868	116.75	32.4589	161.5	50.2693	160.25	56.9466	142.75	15.1959	arylsulfatase A
ARSB	104914958	71.25	20.8547	77	10.1653	74.5	50.2427	76.5	37.3229	95.75	47.731	97.75	5.43906	70	31.39	91	26.2425	arylsulfatase B
ARSG	100546213	15.5	4.79583	15.5	7.93725	14.75	5.56028	19	10.0995	17.25	6.94622	16.5	12.3962	13	6.32456	17	5.94418	arylsulfatase G
ARSI	100549379	0.25	0.5	1.25	1.25831	0.5	0.57735	1	0.816497	0.25	0.5	1.25	0.957427	0.25	0.5	0.25	0.5	arylsulfatase family member I
ARSJ	100542274	18.25	4.71699	20.5	6.245	26	10.1325	19.5	13.5769	19.75	7.67572	23.25	5.90903	20.5	5.8023	21.25	5.25198	arylsulfatase family member J
ARSK	100548221	330.75	53.8787	386.25	36.2158	409.75	36.4635	317.5	90.4083	374	78.158	404.75	31.4576	314.75	85.2267	347.25	28.0877	arylsulfatase family member K
ART4	100544375	2.75	2.5	3.75	2.21736	6.5	2.08167	3.25	1.70783	3.75	2.06155	5	2.16025	12.5	14.0831	4.5	1.29099	ADP-ribosyltransferase 4 (Dombrock blood group)
ARTN	100544452	0.25	0.5	0	0	0.25	0.5	0.25	0.5	0.25	0.5	0.75	0.957427	0.25	0.5	0.5	0.57735	artemin
ARV1	100543605	298.25	103.799	452.5	124.976	506.75	93.15	416.25	203.064	486.5	257.674	571.75	37.0079	403.25	193.086	485.5	98.6391	ARV1 homolog, fatty acid homeostasis modulator
ARVCF	100547080	1155	371.154	1480.75	175.238	1547	537.765	1067.75	418.524	1301.5	149.659	1396	158.221	1089.25	328.671	1259.5	204.845	armadillo repeat gene deleted in velocardiofacial syndrome
ARX	104916479	0	0	0	0	0	0	0	0	0	0	0	0	0.25	0.5	0	0	aristaless related homeobox
AS3MT	100540487	117.5	24.5561	179.25	52.0729	140.75	21.9754	110	15.2534	199.5	50.9019	231.75	58.18	128.25	24.5544	190.5	51.8877	arsenite methyltransferase
ASAH1	100550236	1123.25	407.915	1348.75	275.599	1271.5	338.312	1124.25	372.1	1360.25	239.845	1497.75	94.2704	1037.75	402.263	1343.75	378.639	N-acylsphingosine amidohydrolase 1
ASAP1	100548333	94.25	6.23832	102.75	19.3628	78.75	21.6545	65.5	17.0783	67.25	13.4753	75.25	18.7861	66.75	19.906	80.5	4.93288	ArfGAP with SH3 domain, ankyrin repeat and PH domain 1
ASAP2	100548947	41.25	15.8824	47.75	16.9975	56.5	25.8005	38.75	28.8603	39.75	13.9851	59	11.5758	40	17.6824	49.25	12.7377	ArfGAP with SH3 domain, ankyrin repeat and PH domain 2
ASAP3	100548261	125.5	60.025	120.25	20.9344	143.5	45.9456	129.75	85.8269	116.25	40.9746	221.5	95.5493	131.5	25.5799	159.25	55.7816	ArfGAP with SH3 domain, ankyrin repeat and PH domain 3
ASB1	100546805	114.5	28.4312	155.75	34.1602	141.25	29.6353	119.5	31.2036	129	6.78233	172.5	13.4784	124	20.8327	118.25	21.6391	ankyrin repeat and SOCS box containing 1
ASB10	100544532	0.5	0.57735	1	0.816497	1	1.41421	1.25	0.957427	0.5	0.57735	1.25	0.5	0.75	0.957427	0.75	0.957427	ankyrin repeat and SOCS box containing 10
ASB12	100547892	27.75	7.63217	36.5	8.34666	35	9.30949	31.75	5.12348	35.75	8.13941	41.25	10.2429	28.75	7.41058	26.75	4.85627	ankyrin repeat and SOCS box containing 12
ASB13	100545148	243	63.8853	212.75	51.071	256.5	90.2977	230	55.5278	252	72.9612	203.5	59.158	173	61.7036	209.75	36.664	ankyrin repeat and SOCS box containing 13
ASB14	100548048	1.75	1.70783	1	1.1547	1	0	0.25	0.5	0.75	0.957427	1	0.816497	0.75	0.957427	2.25	1.89297	ankyrin repeat and SOCS box containing 14
ASB15	100542259	0	0	0	0	0	0	0	0	0	0	0	0	0	0	0	0	ankyrin repeat and SOCS box containing 15
ASB18	100548492	0	0	0	0	0	0	0.25	0.5	0.25	0.5	1	0.816497	0	0	0.5	1	ankyrin repeat and SOCS box containing 18
ASB2	100544084	8.5	3	12	2.94392	11.75	4.92443	10.5	4.04145	9.5	4.65475	7.25	3.20156	9.5	4.3589	13	2.94392	ankyrin repeat and SOCS box containing 2
ASB3	100542673	62.75	13.8173	84.25	11.9269	84.75	8.95824	62.75	13.376	83.5	13.6015	94.75	5.67891	69.25	25.8247	87.75	6.0208	ankyrin repeat and SOCS box containing 3
ASB4	100542125	0	0	0.25	0.5	0	0	0.75	0.957427	0.25	0.5	0.25	0.5	0.5	0.57735	0.5	0.57735	ankyrin repeat and SOCS box containing 4
ASB5	100549876	6.75	4.19325	14.25	5.5	11.25	6.0208	12.75	2.62996	14.5	7.68115	14	3.16228	16.25	9.53502	12.75	5.85235	ankyrin repeat and SOCS box containing 5
ASB6	100547494	93.5	24.1178	132.75	44.7912	92.75	16.5202	84.5	9.67815	132.5	21.9773	141.25	30.1814	98.5	21.2995	107.5	1.91485	ankyrin repeat and SOCS box containing 6
ASB7	100545070	86.5	34.1419	106.5	22.6936	88.25	12.1484	70	16.7929	108.5	15.7797	106	23.9026	70	26.9691	80	18.7083	ankyrin repeat and SOCS box containing 7
ASB8	100547148	36.5	11.5902	46.5	18.8414	21.75	7.54431	30.25	8.46069	37.25	12.9968	54.5	27.3922	24.75	13.0224	34.5	8.18535	ankyrin repeat and SOCS box containing 8
ASCC1	100546201	106.25	22.2017	154	44.2945	114.25	18.9978	98	45.9057	119.75	47.6331	208	32.3831	124.25	33.9939	147.5	39.3658	activating signal cointegrator 1 complex subunit 1
ASCC2	100548665	261	75.776	255.75	60.4669	285.25	60.0909	282	37.6563	284.5	32.4191	299.25	21.6391	264.5	60.7865	254.5	22.1736	activating signal cointegrator 1 complex subunit 2
ASCL1	104916450	0	0	0.25	0.5	0	0	0	0	0	0	0.25	0.5	0.5	1	0.25	0.5	achaete-scute family bHLH transcription factor 1
ASCL3	104910978	7.25	2.62996	13.75	1.70783	11	3.16228	9	1.63299	10.25	1.5	9.75	4.272	8	3.3665	7.75	2.5	achaete-scute family bHLH transcription factor 3
ASCL4	100540573	0.25	0.5	0.5	1	0.25	0.5	0	0	0	0	0	0	0	0	0	0	achaete-scute family bHLH transcription factor 4
ASH1L	100539732	650.75	134.021	617.5	104.708	635.5	101.497	463	33.5956	529.5	80.5171	541.5	151.086	489.75	57.7834	526.75	73.8574	ASH1 like histone lysine methyltransferase
ASH2L	100546579	169.75	32.9482	175.25	34.2479	175.25	13.2759	134.5	2.51661	174.75	14.1745	183.75	17.2313	137.75	25.6434	167.5	7.50555	ASH2 like histone lysine methyltransferase complex subunit
ASIC1	100540877	6.5	9.03696	7.75	2.98608	5.5	1.73205	6	3.91578	6.25	2.5	3.25	1.25831	4.25	4.71699	5.5	2.51661	acid sensing ion channel subunit 1
ASIC4	100550190	0	0	0	0	0.75	1.5	0.25	0.5	1.25	1.25831	0.5	0.57735	1.25	1.25831	0.25	0.5	acid sensing ion channel subunit family member 4
ASIC5	100547520	194.75	107.168	130.5	65.3427	106.25	32.2322	124.75	85.1797	210.25	134.269	94.25	10.7199	157	128.034	155.75	65.5153	acid sensing ion channel subunit family member 5
ASIP	100542191	34	19.218	27.25	7.63217	20.5	20.4369	16.25	6.13052	26.75	18.1728	18.5	10.5987	18.25	5.56028	18.75	16.2763	agouti signaling protein
ASMT	100547251	1	0.816497	1	1.1547	2.5	1.73205	2	1.41421	1.5	1	1.75	0.957427	1.5	1.29099	1	0	acetylserotonin O-methyltransferase
ASMTL	100547820	136	18.5831	260	101.078	144.75	7.41058	144.75	36.6913	211.75	50.0292	184.75	43.3388	149.5	49.4672	179	67.6215	acetylserotonin O-methyltransferase like
ASNA1	104915723	55.75	21.4223	74	26.6208	42.75	20.6942	44.75	12.5532	74.25	25.1446	89	38.0526	49.75	12.1484	61.25	10.8128	arsA arsenite transporter, ATP-binding, homolog 1 (bacterial)
ASNS	100542277	719	400.946	1910.5	537.128	1361.75	1008.84	732.75	428.872	1002.25	549.745	2319	482.323	1176	453.262	1603.5	225.644	asparagine synthetase (glutamine-hydrolyzing)
ASNSD1	100542535	212.5	136.905	297.75	69.6294	218	47.6095	206.5	65.1588	246.25	54.6405	248.75	37.695	181.25	35.8736	214	38.4274	asparagine synthetase domain containing 1
ASPA	100538648	13	1.63299	26	25.7811	37	28.9943	22.75	11.6154	24.75	8.22091	22.5	12.3962	11.75	5.37742	15	4.69042	aspartoacylase
ASPDH	104917106	215	148.515	169.25	82.4313	172.75	77.6547	205.75	126.637	196.5	93.6607	230.5	236.573	177.5	79.0506	133	65.5591	aspartate dehydrogenase domain containing
ASPG	100551259	360.75	89.2539	523.25	65.5966	516.25	271.206	365.25	108.896	514.25	67.0491	547.25	76.2687	369.5	93.2041	484.25	140.678	asparaginase
ASPH	100540272	170.75	35.678	228.75	68.9317	207.5	82.9478	150.75	25.6434	224.75	44.0483	159.5	48.4802	137.5	17.1367	174.25	34.2284	aspartate beta-hydroxylase
ASPHD2	100543392	0	0	0.25	0.5	0	0	0	0	0	0	0	0	0.25	0.5	0	0	aspartate beta-hydroxylase domain containing 2
ASPM	100542021	81.25	54.4082	36	23.7065	40.25	21.1404	81.75	46.9636	123.75	103.889	113	82.3812	78.5	61.0819	48.75	42.8904	abnormal spindle microtubule assembly
ASPN	100539568	3.25	2.06155	3	3.4641	5.5	1.91485	6	3.55903	6.5	9.14695	8	2.16025	16.75	16.2763	4.25	2.87228	asporin
ASPSCR1	100544981	585.5	254.066	1214	227.987	912	447.757	601.5	259.436	800	253.365	1462.25	179.978	740.5	235.189	981	72.8697	ASPSCR1, UBX domain containing tether for SLC2A4
ASRGL1	100550485	111.5	15.0886	108.5	17.9907	115.25	19.0329	105	15.0776	125	27.7248	143.25	7.32006	126.75	28.7562	138	48.5798	asparaginase like 1
ASS1	100550559	6.25	7.27438	1	1.41421	2.75	1.25831	3	2.58199	3	0.816497	2	1.82574	0.75	0.5	3	2.16025	argininosuccinate synthase 1
ASTE1	104911583	30	15.5349	43.75	1.70783	28.5	8.06226	23.25	5.43906	39	4.69042	33	5.35413	20	9.76388	35	3.4641	asteroid homolog 1 (Drosophila)
ASTN2	100540865	0.75	0.957427	0	0	0.5	0.57735	0.75	0.957427	0	0	1.5	0.57735	0.5	0.57735	0	0	astrotactin 2
ASXL1	100544204	96.75	4.19325	94	18.7439	100.25	6.29153	92.25	18.9978	79.25	8.53913	87.75	13.7204	75.75	14.0089	88.25	14.4309	additional sex combs like 1, transcriptional regulator
ASXL2	104910018	367.75	60.3179	409	104.067	383.25	63.8351	343	48.4218	355.25	24.3909	396	62.466	318.5	38.9572	370.25	26.3613	additional sex combs like 2, transcriptional regulator
ASXL3	104909343	10.75	5.18813	10.5	1.29099	10.5	2.64575	10.25	6.39661	9.75	3.5	7.5	3.87298	11.25	4.272	9.25	3.86221	additional sex combs like 3, transcriptional regulator
ASZ1	100545509	1.25	1.5	6.25	8.77021	8.25	3.68556	2	3.3665	0.25	0.5	4.25	3.86221	1.75	2.87228	1.5	1.29099	ankyrin repeat, SAM and basic leucine zipper domain containing 1
ATAD1	100541100	472.25	51.2339	626.75	85.1954	572.25	166.946	488.75	25.0383	563.5	93.8101	661.25	20.1556	486.75	88.4586	562.75	69.5719	ATPase family, AAA domain containing 1
ATAD2	100545320	129.5	23.9513	149	46.3825	135.25	22.5887	111.75	36.773	182.75	76.4128	159.75	40.8442	99.5	39.7115	129.5	10.4083	ATPase family, AAA domain containing 2
ATAD2B	100545156	204.75	66.9645	250.5	20.7605	281.75	72.5138	204.25	52.3538	248.75	29.6915	262.5	32.1818	193.5	72.2795	242.25	18.0439	ATPase family, AAA domain containing 2B
ATAD3A	100540614	324	116.141	356.75	96.9721	310.75	45.8648	236	16.7929	399.25	79.9849	349.75	75.2258	271.25	23.5991	327.75	87.4771	ATPase family, AAA domain containing 3A
ATAD5	100547236	84	18.4029	128.5	40.2119	137	64.2754	78.5	40.8289	122	62.3752	137.25	32.9482	89	29.5071	135.5	77.3283	ATPase family, AAA domain containing 5
ATCAY	100544209	1	0.816497	0.5	0.57735	1.25	0.5	2.25	3.30404	1.75	1.5	2.75	2.06155	0.25	0.5	1.25	0.957427	ATCAY, caytaxin
ATE1	100541056	53	15.4056	48.75	10.5317	57.5	17.8232	44.5	16.6633	43.25	16.8795	44.25	13.2004	42	15.4056	39	9.76388	arginyltransferase 1
ATF1	100541277	146.75	26.2091	146.75	22.4258	148	15.9374	119.5	17.253	131	8.28654	130.25	26.5503	101.75	18.1177	138.5	9.14695	activating transcription factor 1
ATF2	100549420	261	54.1172	324	16.9115	330.5	53.7742	243.25	80.6117	332.75	45.5513	391	25.0732	237	77.4381	331.25	28.2179	activating transcription factor 2
ATF3	100538667	207.5	177.617	161.75	122.584	277	302.508	118.5	126.619	180.5	154.155	390.25	225.989	120	33.3966	313.5	238.557	activating transcription factor 3
ATF4	100550984	7086	1876.9	5978	1956.91	9176.5	2514.44	6160.5	1754.34	7082.25	2625.96	9625	1517.83	8592	553.933	7841.5	1213.6	activating transcription factor 4
ATF6	100545177	105.75	10.9354	113.5	58.0833	98.25	16.8597	84	8.24621	86	18	108	42.7161	109.5	27.037	83.5	21.4243	activating transcription factor 6
ATF7	100545090	11.25	6.29153	7.5	7.68115	10.25	8.77021	10	7.61577	5.5	4.79583	12	11.3725	7.75	6.99405	7.75	6.39661	activating transcription factor 7
ATF7IP	100551090	297.75	68.3929	322	27.0678	335.75	37.1786	268	41.4166	229.5	25.4231	314.5	43.715	229	37.2827	289.25	47.6471	activating transcription factor 7 interacting protein
ATG10	104915278	52	7.57188	58.5	11.3871	66.25	19.9228	52	19.1833	50.5	22.2186	72.5	9.03696	43.25	9.94569	62	7.02377	autophagy related 10
ATG12	104917092	115.75	66.2891	195.75	32.3355	134	17.1464	142.25	74.0017	190.5	36.6106	217.75	13.6961	128.5	68.5541	174.75	27.4393	autophagy related 12
ATG13	100549211	2332	767.417	3044	304.505	3238.5	1326.62	2463.75	933.58	2344.75	540.242	3493.25	310.153	2191.5	451.701	2811.5	415.93	autophagy related 13
ATG14	100548751	50.75	6.0208	56	10.1325	54.5	9.25563	43.5	11.5036	49.5	10.2144	48	7.30297	40.5	6.65833	50.5	9.32738	autophagy related 14
ATG16L1	100549478	244.5	82.0589	327	82.1178	267.25	62.7289	189.25	39.7272	289.75	76.5697	337.75	60.1186	227.25	43.5766	288	34.1565	autophagy related 16 like 1
ATG3	100539432	490.5	43.7683	472	84.6877	565.25	65.444	487	104.604	520	46.526	452.5	36.6379	433.75	64.0644	476.5	129.896	autophagy related 3
ATG4A	100541156	267.75	82.1274	348.5	67.3721	332	91.1592	246.25	36.8725	281	26.9938	318.75	40.9013	265.75	32.1079	295.25	36.3536	autophagy related 4A cysteine peptidase
ATG4B	100547223	124	15.6844	185.75	31.753	160.5	47.571	131.25	36.8544	198.5	29.8943	174.25	40.7707	140	50.7609	165.75	20.3695	autophagy related 4B cysteine peptidase
ATG4C	100549889	91.5	23.7276	138.75	22.8819	105.25	27.0355	94.25	43.6224	129.75	11.2361	132.5	15.2862	92.25	42.4451	130	19.27	autophagy related 4C cysteine peptidase
ATG5	100547360	28.75	1.70783	42.5	8.66025	34	12.9615	23.5	9.03696	34.25	8.4212	31.75	8.18026	21.25	8.34166	33	11.0454	autophagy related 5
ATG9A	100549270	238	127.517	186.75	83.6595	191.75	16.7606	153.25	83.0597	180	48.71	189	83.6062	173	72.7874	168.25	19.3455	autophagy related 9A
ATIC	100550287	8588	1928.64	11710.2	4345.83	8440.75	3591.94	9505.75	4227.05	13293.2	5949.33	9150	859.477	7433.5	2957.44	9712.75	2742.92	5-aminoimidazole-4-carboxamide ribonucleotide formyltransferase/IMP cyclohydrolase
ATL1	100541610	95.25	38.0559	167	40.9959	155.75	22.9111	126.25	30.3686	143.25	22.4704	221.25	43.5153	115.25	29.9819	179.75	16.8201	atlastin GTPase 1
ATMIN	100548302	63	13.7356	92.5	4.50925	75.75	20.5649	62	24.8596	67.75	9.46485	69.75	10.8743	64.25	23.0705	76.75	12.8938	ATM interactor
ATOH7	100539923	8.25	5.5	15.5	8.544	12.25	4.92443	15.25	6.44851	16.25	6.99405	14.25	11.6154	9.25	2.98608	13.75	6.18466	atonal bHLH transcription factor 7
ATOH8	100549360	68	22.2111	63.25	27.2198	79.25	26.6004	47	19.2007	48.25	21.6391	56.25	17.6328	49.5	8.42615	78.5	22.9855	atonal bHLH transcription factor 8
ATOX1	100546723	343.5	40.5832	400.25	49.1554	460	22.9637	352.25	32.0039	403.25	71.7374	420.25	61.9644	340.5	32.5628	388	79.1328	antioxidant 1 copper chaperone
ATP10A	100539283	15.25	3.77492	16.25	2.75379	24.5	3.87298	26.5	9.67815	14.25	6.75154	21.5	7.04746	22.75	12.339	19	6.0553	ATPase phospholipid transporting 10A (putative)
ATP10B	100543170	19	9.76388	17.25	12.6326	24.25	16.0909	14	9.96661	22.25	16.2558	15	3.91578	18.25	20.1722	27.25	19.1377	ATPase phospholipid transporting 10B (putative)
ATP10D	100545574	29	5.71548	35	6.21825	42.5	8.1035	41.25	22.7358	26.75	14.198	36.75	6.07591	27.25	13.376	42.25	8.65544	ATPase phospholipid transporting 10D (putative)
ATP11A	100550069	57.5	24.6238	67.75	16.6408	80	15.5563	51.5	21.3151	73.5	21.4398	76.25	10.5948	58	13.5892	65	6.78233	ATPase phospholipid transporting 11A
ATP11B	100546259	891	239.846	1231.5	275.121	1093.25	241.568	957.75	323.845	1117.5	119.512	1209	203.693	822.5	390.696	1014.5	134.041	ATPase phospholipid transporting 11B (putative)
ATP11C	100538381	3007	348.087	4170.5	647.316	3966	838.69	3339.75	704.837	3520.75	686.082	3591	976.132	3067.25	418.213	3353.5	508.743	ATPase phospholipid transporting 11C
ATP12A	100550873	36.75	7.04154	37.25	9.28709	31.75	26.4874	23	25.4296	48	36.8149	41	24.5085	21.75	16.3783	39.25	27.0355	ATPase H+/K+ transporting non-gastric alpha2 subunit
ATP13A1	100540258	224.5	50.7642	288.5	108.991	224.75	59.0049	198.75	49.6681	293.75	60.34	333.25	85.1327	223.5	48.2873	285.5	51.1827	ATPase 13A1
ATP13A2	100549487	70.5	45.5375	73.5	21.8098	68	24.3721	49	20.2814	63.25	21.1246	87.5	32.2542	53	13.9762	71	23.9305	ATPase 13A2
ATP13A3	100546459	86.5	42.6341	144.25	53.0684	153	71.1758	83.75	52.0857	109.75	31.2876	114.25	46.8428	69.5	35.8376	117	19.4079	ATPase 13A3
ATP1A1	100303690	1438	514.486	1758.5	546.276	1847.25	608.376	1342	313.648	1943.75	509.647	2058.75	410.648	1078.25	220.07	1646	304.74	ATPase Na+/K+ transporting subunit alpha 1
ATP1B1	100540826	248	108.732	196.75	115.387	223.5	122.356	242	159.635	310.75	273.101	119	29.4392	156.5	29.7714	137.25	38.6124	ATPase Na+/K+ transporting subunit beta 1
ATP1B3	100542023	152.25	73.4002	306	95.4708	211.25	83.7989	186.25	85.6363	293.25	18.246	272.5	39.315	158	68.0147	227.25	8.53913	ATPase Na+/K+ transporting subunit beta 3
ATP1B4	100544093	1	0.816497	1	0.816497	0.25	0.5	1.75	0.5	1	0.816497	1.75	1.70783	0.75	0.5	0.25	0.5	ATPase Na+/K+ transporting family member beta 4
ATP23	100541585	142	40.3733	243.75	80.3508	172.5	71.061	133.75	17.1731	207.25	9.70824	200.5	37.1708	132.5	62.506	180.25	40.0115	ATP23 metallopeptidase and ATP synthase assembly factor homolog
ATP2A2	100542242	1048.25	376.186	1579.75	764.949	903.5	98.7573	658.25	183.444	1361	269.158	1170.25	103.609	1099.75	398.743	1059.75	270.825	ATPase sarcoplasmic/endoplasmic reticulum Ca2+ transporting 2
ATP2A3	100134843	41.5	4.50925	43.25	4.99166	45.25	13.6473	35	12.5698	47.25	7.04154	57.75	4.99166	45.75	10.5	53.25	4.78714	ATPase sarcoplasmic/endoplasmic reticulum Ca2+ transporting 3
ATP2B1	100542569	255.5	45.793	318	24.8059	341.25	83.48	277	84.9627	337.5	82.0752	371.75	11.9548	263.25	49.3043	306.25	50.9469	ATPase plasma membrane Ca2+ transporting 1
ATP2B2	100540186	6.25	3.30404	10.5	4.20317	12.75	3.77492	13.75	8.26136	11.5	6.95222	15	5.65685	10	3.65148	12	7.43864	ATPase plasma membrane Ca2+ transporting 2
ATP2B4	100549255	60	12.8323	58.5	26.1087	58.75	19.6532	53.5	8.42615	51	14.1185	49.75	3.68556	50.5	17.0587	48.5	12.4499	ATPase plasma membrane Ca2+ transporting 4
ATP2C1	100551465	501	83.5584	640.75	106.425	641.75	176.271	526.5	143.482	571	126.357	664.25	54.5733	472.5	130.181	530.5	68.9227	ATPase secretory pathway Ca2+ transporting 1
ATP2C2	100539466	77.25	26.0048	100.5	30.9139	101.75	31.0846	100.25	26.2218	117.25	30.6091	139.75	28.5351	81.5	30.0056	75.5	17.2916	ATPase secretory pathway Ca2+ transporting 2
ATP4B	100548075	0	0	0	0	0	0	0	0	0.25	0.5	0	0	0	0	0	0	ATPase H+/K+ transporting beta subunit
ATP5A1	100545763	5981.75	1697.02	9251.75	919.365	7383.25	1439.49	6184	1131.32	10032.2	1142.04	10294	289.037	5656.5	1596.09	9659.75	1657.05	ATP synthase, H+ transporting, mitochondrial F1 complex, alpha subunit 1, cardiac muscle
ATP5B	100538864	2891.75	1704.87	2609.5	879.605	3047.5	2071.41	2341.75	1537.32	3163.75	1435.21	4475.5	3030.91	2751.75	1169.46	3128.5	1311.45	ATP synthase, H+ transporting, mitochondrial F1 complex, beta polypeptide
ATP5C1	100548528	3310	886.346	4629.75	235.222	4168.25	830.597	3859	841.08	4620	240.11	4502.5	435.277	3317.25	649.33	4552.5	1239.68	ATP synthase, H+ transporting, mitochondrial F1 complex, gamma polypeptide 1
ATP5D	100545663	462.25	72.0896	674	28.4839	632.75	91.6783	518.75	125.678	716.75	149.292	903.5	163.84	565.5	67.8651	730.75	106.415	ATP synthase, H+ transporting, mitochondrial F1 complex, delta subunit
ATP5E	100548980	144	79.7538	192.5	98.3616	179.5	147.356	136.25	78.0443	225.5	121.14	299.5	211.881	157	49.6588	241.5	125.991	ATP synthase, H+ transporting, mitochondrial F1 complex, epsilon subunit
ATP5F1	100550823	1935.25	514.269	2797.25	146.145	2562.5	590.139	2285.5	481.706	2793.25	160.203	2981.5	178.016	2064.75	418.493	2855.25	532.782	ATP synthase, H+ transporting, mitochondrial Fo complex subunit B1
ATP5G1	100548571	1418	483.94	2399.5	109.125	1584	184.539	1399.75	391.749	2643.5	319.263	2773.25	408.376	1563	414.927	2812	415.844	ATP synthase, H+ transporting, mitochondrial Fo complex subunit C1 (subunit 9)
ATP5G3	100546780	769.75	714.953	1837.5	203.159	998.5	795.697	867.5	606.908	1848.5	180.412	1916.75	107.698	872.25	646.73	1884.25	482.462	ATP synthase, H+ transporting, mitochondrial Fo complex subunit C3 (subunit 9)
ATP5H	100542245	927.5	519.342	1378.5	158.788	1169.75	313.616	1092.5	394.692	1511.25	140.322	1561.75	71.2104	1024	334.65	1634.25	379.532	ATP synthase, H+ transporting, mitochondrial Fo complex subunit D
ATP5I	104915203	1390	292.726	1930.25	130.827	1546.5	108.42	1353.75	166.382	2160.75	387.446	2301.25	379.982	1344	142.176	1971.25	134.498	ATP synthase, H+ transporting, mitochondrial Fo complex subunit E
ATP5J	100547868	630	337.037	1195.5	86.0562	864.75	346.781	787.5	212.612	1119	132.376	1206	158.879	758.5	300.156	1202.25	287.757	ATP synthase, H+ transporting, mitochondrial Fo complex subunit F6
ATP5J2	104913416	703	133.943	823.75	90.43	844	82.3893	766.5	125.545	900.5	114.457	981.25	227.289	816	78.7401	964.5	119.38	ATP synthase, H+ transporting, mitochondrial Fo complex subunit F2
ATP5O	100538872	558.5	140.253	912.5	57.9799	747.75	146.68	601.25	112.976	904.75	40.2109	937.75	106.274	637.75	129.124	999.75	196.815	ATP synthase, H+ transporting, mitochondrial F1 complex, O subunit
ATP5S	104911301	47.75	12.0381	67	7.07107	49	22.286	42.25	22.8674	74.75	6.55108	78.75	5.058	31.25	13.5739	58	9.34523	ATP synthase, H+ transporting, mitochondrial Fo complex subunit s (factor B)
ATP5SL	109365116	6.75	6.65207	7.25	2.36291	7.25	3.86221	10.5	11.9024	8.75	9.3586	14.75	19.9562	9	10.0333	8.25	6.65207	ATP5S like
ATP6AP1L	100550368	0.5	1	0.75	0.957427	1.75	1.25831	3	2.16025	2.25	1.5	1	1.41421	1	0.816497	1.25	0.957427	ATPase H+ transporting accessory protein 1 like
ATP6AP2	100541439	273.75	29.159	325.75	41.6683	321	51.4263	261.25	69.6006	347.5	15.864	353.5	36.756	262.5	67.8356	344.5	54.8969	ATPase H+ transporting accessory protein 2
ATP6V0A1	100549598	360.75	60.7639	388.25	37.6154	400.75	66.7452	344.5	17.5214	383.75	21.1719	437.5	41.3159	347.75	50.0558	343.75	27.9449	ATPase H+ transporting V0 subunit a1
ATP6V0A2	100539317	347.25	78.5806	449.25	71.5839	408	103.315	347	93.0914	460.75	46.3708	447.5	37.3318	312.75	80.5704	371	67.9804	ATPase H+ transporting V0 subunit a2
ATP6V0A4	100547817	0	0	0.25	0.5	0	0	0.25	0.5	0	0	0	0	0	0	0	0	ATPase H+ transporting V0 subunit a4
ATP6V0B	100543528	174.25	35.9386	230	8.90693	197.25	26.663	181	63.1559	244	55.2992	304.5	68.3398	190.5	20.8567	248.75	21.2818	ATPase H+ transporting V0 subunit b
ATP6V0C	100550867	569.25	181.248	869	107.762	666.25	265.201	573.25	153.645	831.75	148.54	941	169.931	587.5	118.922	830	78.4219	ATPase H+ transporting V0 subunit c
ATP6V0D1	100546666	241.5	97.2197	234.5	54.2863	221.75	66.7701	193.5	52.3991	272.25	32.3045	314.5	79.6178	221.75	33.7281	221.75	36.7004	ATPase H+ transporting V0 subunit d1
ATP6V0E1	104913270	381.25	147.086	595	66.3124	482.5	229.255	441.75	99.5569	580.5	91.3473	653.75	71.6165	406	148.992	595.5	156.065	ATPase H+ transporting V0 subunit e1
ATP6V1A	100542050	460.75	171.148	666.5	195.844	542.75	160.059	456	113.237	664.25	43.5689	587	37.6652	387.25	122.794	507	98.1394	ATPase H+ transporting V1 subunit A
ATP6V1B2	100544578	345.25	126.708	552.5	139.823	360.75	95.1853	343	131.79	477.75	45.843	488.5	52.3609	308.5	97.6849	402.25	42.547	ATPase H+ transporting V1 subunit B2
ATP6V1C1	100548796	341	131.547	459.75	48.321	420.25	135.724	341	105.1	440	84.1388	487.5	15.7162	303.5	124.944	460.25	48.8765	ATPase H+ transporting V1 subunit C1
ATP6V1C2	100551354	144.75	88.9621	94.75	35.0083	115.5	39.3404	107.75	46.9281	85.5	20.502	69.5	16.2993	115.5	47.2617	85.25	26.9614	ATPase H+ transporting V1 subunit C2
ATP6V1D	100541148	274.75	75.7028	354.75	10.7199	342	71.9305	282.75	90.4632	401	57.3469	384.5	25.9808	258.75	77.1854	340.25	67.5592	ATPase H+ transporting V1 subunit D
ATP6V1E1	100545200	904	516.955	1724	662.786	1070.25	618.854	855.75	598.485	1576.5	810.364	2463	747.45	1313.75	749.826	1379.5	101.26	ATPase H+ transporting V1 subunit E1
ATP6V1G1	100538546	306.5	156.853	602	52.6181	374.75	213.036	289.5	144.473	589.5	103.722	617.25	85.889	315.25	170.576	562.5	129.539	ATPase H+ transporting V1 subunit G1
ATP6V1G3	100546359	3.5	2.88675	1.25	1.25831	1.25	1.5	1	1.41421	2.75	2.36291	2.5	1.29099	1.75	0.957427	3	1.82574	ATPase H+ transporting V1 subunit G3
ATP6V1H	100547163	122.5	32.7058	163.25	6.89807	160.75	50.3612	126	34.477	168.75	20.662	161.5	3.51188	99.5	19.0175	155.75	38.9904	ATPase H+ transporting V1 subunit H
ATP7A	100550653	38.75	4.42531	59	17.5689	48	16.773	39	21.0713	44.75	15.6498	45	15.7692	37	8.28654	49	11.3431	ATPase copper transporting alpha
ATP7B	100541545	1158	102.421	1560.5	499.868	1290.25	296.159	1128.75	530.38	1251.5	332.596	1036.5	163.675	878.25	406.784	1414.5	522.508	ATPase copper transporting beta
ATP8A1	100547261	105.25	31.3728	127	36.1202	156.5	68.5687	124	60.1941	123	31.3794	85	14.4453	97.75	28.6167	107	24.6982	ATPase phospholipid transporting 8A1
ATP8A2	100546894	0	0	0	0	0.5	1	0.5	1	0	0	0	0	0.25	0.5	0	0	ATPase phospholipid transporting 8A2
ATP8B3	100547912	1	0.816497	1	0	1	0.816497	1.75	0.5	0.75	1.5	1.75	1.5	0.75	0.5	0.5	1	ATPase phospholipid transporting 8B3
ATP9B	100545930	83.25	29.9597	115.5	26.839	87	35.1663	76.5	28.8964	102.75	19.8053	106.25	14.5	67.25	23.5142	86.25	7.5	ATPase phospholipid transporting 9B (putative)
ATPAF1	100551268	222.25	85.8502	325.75	17.7459	304.75	61.0758	250.25	64.9173	318.5	27.8747	326	16.3911	230.75	70.0541	298.75	59.8519	ATP synthase mitochondrial F1 complex assembly factor 1
ATPAF2	100544773	109.75	22.2467	164.5	34.4529	120.75	23.0272	107.75	10.0125	133.5	14.6173	156.25	16.7606	108.5	19.4336	150.25	7.18215	ATP synthase mitochondrial F1 complex assembly factor 2
ATRAID	100545553	11.5	13.2035	9	6.0553	12.25	10.6888	16.5	16.6833	11.75	7.63217	46.5	73.0137	15	10.8012	12	10.7393	all-trans retinoic acid induced differentiation factor
ATRIP	100539105	129	32.8938	161	38.2274	151.75	37.2055	138.5	47.9548	168.75	34.5868	158.5	27.6707	125	34.1272	124.5	6.45497	ATR interacting protein
ATRN	100540379	133	23.5797	169.75	29.056	171.5	40.6489	117.5	31.2996	137.5	19.1224	163.25	54.3898	114	38.3232	146.5	18.735	attractin
ATRX	100550346	174.75	47.0204	196.75	31.732	239.75	53.7858	160.25	48.7194	167	32.8126	172.75	47.162	137.5	36.134	175.25	41.064	ATRX, chromatin remodeler
ATXN1	100550025	64.75	14.0801	66	17.8326	66.75	17.557	55.25	2.5	55.25	11.7863	51.75	12.842	54.5	9.32738	65	2.58199	ataxin 1
ATXN1L	100550200	226.25	31.3196	326	76.149	275.25	83.4521	219.75	31.1595	243.75	17.6328	269.25	17.8582	212.75	43.6759	247.5	31.5225	ataxin 1 like
ATXN2	100548051	336.25	67.6233	312.5	44.1928	350.25	54.5611	257	9.55685	269.5	37.8638	306.25	20.998	301.25	33.3904	272.5	24.3653	ataxin 2
ATXN3	100551054	75.25	15.8614	88.25	18.3553	93	23.1948	80	30.0444	83.75	26.4496	85.5	22.5462	64.75	15.8403	81.5	8.96289	ataxin 3
ATXN7	100549530	122.5	34.2004	124.5	14.8885	143	20.9921	128.5	20.8726	131.25	25.0649	119.25	29.4548	111.75	18.2094	118.25	12.6326	ataxin 7
AUH	100549392	656	108.913	807.75	139.215	834.75	100.765	714.5	126.463	785.5	28.1247	778.25	86.1989	510.25	33.5199	756.75	100.59	AU RNA binding methylglutaconyl-CoA hydratase
AUP1	100538373	167.5	42.4931	243.25	69.6485	173	38.7728	159	67.087	258.25	77.8133	299.5	78.3177	162.75	27.8253	260.25	67.3269	ancient ubiquitous protein 1
AURKA	100540770	42.25	18.6615	31	10.0995	25.25	10.5317	46	37.4789	91.25	79.5419	110.75	90.7795	53.75	43.0842	36.75	26.663	aurora kinase A
AURKAIP1	100541223	261.25	29.2731	315	48.7442	338.25	53.8911	286.5	45.873	313	61.0956	343	55.5998	308.75	58.18	311.25	58.2201	aurora kinase A interacting protein 1
AUTS2	100551021	54.5	14.7986	48.5	6.13732	63.5	11.6762	46.25	10.0789	42.25	22.0057	49.75	5.31507	54.75	7.97392	46.75	12.0104	AUTS2, activator of transcription and developmental regulator
AVEN	100543465	147.75	28.1232	153.25	22.2317	160	39.9082	127.75	8.5	167.75	20.4675	157.75	16.2763	140.75	16.3172	146.25	37.0169	apoptosis and caspase activation inhibitor
AVL9	100550395	153.75	23.6132	200.25	28.7214	199.5	39.1791	155.75	41.8838	188	21.3698	212.75	23.2576	143.25	36.3628	178.75	23.796	AVL9 cell migration associated
AVPR1A	104910165	4.75	3.0957	2.5	1.29099	0.75	0.5	3.75	3.20156	6.75	6.0208	9.5	4.79583	3.25	2.62996	3.75	2.5	arginine vasopressin receptor 1A
AVPR1B	100538602	0.25	0.5	0.25	0.5	0.25	0.5	0.25	0.5	0	0	0	0	0	0	0	0	arginine vasopressin receptor 1B
AXDND1	104912385	0.25	0.5	0.25	0.5	0.5	0.57735	0	0	0.5	1	0.25	0.5	0.25	0.5	0.75	0.957427	axonemal dynein light chain domain containing 1
AXIN1	100539162	113.75	52.2007	110	13.2916	95.25	32.6228	77.75	12.4197	96.5	25.0932	123	9.20145	100	17.2627	87	7.70281	axin 1
AXIN2	100541268	201.75	122.592	254.5	72.8583	267	95.4498	154	54.3078	147.75	52.9489	206.25	38.0208	175	23.9583	208.25	34.4129	axin 2
AZI2	100546558	175	54.6077	222.5	62.6019	186	35.7305	168.75	43.4847	220.5	22.6495	215.25	18.6257	157.5	49.6286	200.5	34.356	5-azacytidine induced 2
AZIN1	100548641	1428.25	347.536	1622.75	246.505	1364.25	226.521	1245.75	628.456	1790.5	117.444	1981.25	177.049	1060	471.582	1514.75	135.805	antizyme inhibitor 1
AZIN2	100549542	0.5	1	1	0	0.25	0.5	0.5	0.57735	0.25	0.5	0.75	0.957427	0.75	0.5	0	0	antizyme inhibitor 2
B2M	100539873	2055.25	886.339	3272.5	422.741	2502.75	1990.71	2183.75	521.167	3069.25	97.6435	3632.75	717.341	1902.75	1094.74	3160.75	424.623	beta-2-microglobulin
B3GALNT1	100542332	33.25	7.41058	60.5	6.60808	47.25	13.0735	30.5	20.502	41.5	7.93725	50.5	14.2712	35	15.6844	41	6.37704	beta-1,3-N-acetylgalactosaminyltransferase 1 (globoside blood group)
B3GALNT2	100538415	93.75	22.5296	115	26.0128	102.25	33.3304	83.5	21.5174	91.25	16.9189	104	7.83156	81.75	23.2002	98.75	14.2449	beta-1,3-N-acetylgalactosaminyltransferase 2
B3GALT1	100544560	0.25	0.5	0.25	0.5	0.5	1	0.5	0.57735	0	0	0.25	0.5	0.5	1	0.75	0.957427	beta-1,3-galactosyltransferase 1
B3GALT2	100543629	75.75	26.9614	74.25	18.1911	60.75	17.2892	93	74.355	120.75	119.759	54.75	20.6942	75.75	19.0153	78.5	24.7723	beta-1,3-galactosyltransferase 2
B3GALT5	100546019	242.75	180.373	236.75	238.166	342.75	203.718	255.75	210.525	234.5	234.536	183.75	170.107	152	72.4155	182.75	45.4267	beta-1,3-galactosyltransferase 5
B3GALT6	104914138	56.5	34.3463	66.25	24.0052	54.5	13.6015	57.75	26.1836	66.75	12.9968	77.25	10.1119	57.5	15.1548	68	8.83176	beta-1,3-galactosyltransferase 6
B3GAT1	100550564	2.75	3.0957	0.75	0.957427	2.75	2.21736	3	2.70801	3.75	2.75379	2.25	2.62996	1.5	1.73205	3.25	1.89297	beta-1,3-glucuronyltransferase 1
B3GAT2	100550793	14.75	6.39661	16.5	1.29099	15	1.1547	13.25	4.03113	19.75	3.30404	20	8.32666	16.5	9.32738	17.5	1.29099	beta-1,3-glucuronyltransferase 2
B3GLCT	100546288	26.25	10.7199	30.5	9.74679	27.5	8.18535	20.75	14.3846	30	5.59762	28.5	8.544	17.25	9.67385	25	4.24264	beta 3-glucosyltransferase
B3GNT2	100540421	94.25	41.331	108.25	24.7437	86.25	35.3777	68.75	31.4152	93.5	8.85061	118.5	18.0831	64.5	29.1947	99.5	18.2665	UDP-GlcNAc:betaGal beta-1,3-N-acetylglucosaminyltransferase 2
B3GNT3	100549756	0	0	0	0	0	0	0.25	0.5	0.25	0.5	0	0	0.25	0.5	0.25	0.5	UDP-GlcNAc:betaGal beta-1,3-N-acetylglucosaminyltransferase 3
B3GNT4	100545749	11.5	7.32575	13	1.63299	11	4.39697	10	6.68331	16.25	4.85627	15	6.97615	10.25	1.5	12	2.94392	UDP-GlcNAc:betaGal beta-1,3-N-acetylglucosaminyltransferase 4
B3GNT5	100544407	5.75	2.36291	10	4.24264	7.75	0.957427	6.75	4.34933	7	3.74166	7.75	4.34933	7.5	2.08167	9	3.3665	UDP-GlcNAc:betaGal beta-1,3-N-acetylglucosaminyltransferase 5
B3GNT7	100550449	1.25	1.89297	1.5	0.57735	2	1.63299	3	2.16025	2.5	2.08167	2.75	1.25831	3.5	1.73205	0.75	0.957427	UDP-GlcNAc:betaGal beta-1,3-N-acetylglucosaminyltransferase 7
B3GNT9	100542543	19.75	4.272	22.5	9.84886	19.75	7.80491	16.75	4.57347	13.75	8.38153	23.25	5.67891	19.5	7.04746	21.5	4.04145	UDP-GlcNAc:betaGal beta-1,3-N-acetylglucosaminyltransferase 9
B3GNTL1	100550307	25.5	17.1367	50.75	7.71902	46.75	31.0309	39.75	22.2916	39.25	12.9196	52	12.6754	29.5	12.6095	38.75	11.0567	UDP-GlcNAc:betaGal beta-1,3-N-acetylglucosaminyltransferase like 1
B4GALNT3	100543657	246.75	58.5399	232.5	69.0917	210.5	21.6256	174.5	74.3348	230.5	47.9548	210	43.0349	163.75	48.1482	217	34.6314	beta-1,4-N-acetyl-galactosaminyltransferase 3
B4GALNT4	100539296	6	5.22813	7.75	7.80491	3	0.816497	2.25	1.89297	6	5.35413	6.25	4.03113	5.25	3.0957	3.75	2.06155	beta-1,4-N-acetyl-galactosaminyltransferase 4
B4GALT1	100543545	108.75	34.4613	80	9.83192	113.75	27.6692	88.75	13.1244	107.25	20.2217	117.25	20.3367	81.5	25.0932	107.25	14.2916	beta-1,4-galactosyltransferase 1
B4GALT2	100543680	57	21.3229	61.25	15.327	66.5	21.2053	51.5	29.6929	57	19.5789	89.5	34.3948	69	35.8608	74.25	33.3304	beta-1,4-galactosyltransferase 2
B4GALT3	104914442	30	17.6635	19.5	9.14695	29.5	9.53939	25.25	17.2892	16	5.59762	21.75	10.5317	23.5	10.6615	16	5.88784	beta-1,4-galactosyltransferase 3
B4GALT4	100547867	232.25	38.5346	269.75	88.6881	241.25	56.1805	201.5	67.4809	246	62.8066	288.75	73.0907	186.25	101.306	241.75	66.123	beta-1,4-galactosyltransferase 4
B4GALT5	100539947	261.25	85.5117	304.25	97.2981	243	75.326	175.75	37.0799	245.25	59.6622	295.5	58.6771	201.25	23.6273	295.25	102.008	beta-1,4-galactosyltransferase 5
B4GALT6	100544705	118.5	52.2909	103.5	48.2804	99.25	35.985	107.75	96.8689	87.75	19.0153	73.75	35.8457	87	44.3847	79.75	28.5934	beta-1,4-galactosyltransferase 6
B4GALT7	100549378	82	29.6086	108.75	21.0456	87.75	23.838	73	34.8234	112.5	23.5867	136.75	51.8612	80	31.5172	120.75	37.9155	beta-1,4-galactosyltransferase 7
B4GAT1	104915973	205.75	60.1353	164	38.6178	225.5	84.9529	195.5	74.3079	172.75	36.0959	183.75	67.0591	213.25	90.9995	183	25.0466	beta-1,4-glucuronyltransferase 1
B9D1	100546158	15.75	1.70783	11	3.55903	12	4.24264	10	4.24264	10	2.58199	8	3.16228	8.25	4.78714	14	0.816497	B9 domain containing 1
BABAM1	100549297	165	55.6776	209.75	40.4341	185	50.8396	177.25	80.8883	205.5	69.0048	285	137.681	178.25	36.5365	218.75	32.2115	BRISC and BRCA1 A complex member 1
BACE1	100544363	517.25	199.033	631.75	285.656	561.75	197.517	472.25	181.254	508.5	132.52	665.75	95.65	514	119.39	512.75	58.3345	beta-secretase 1
BACE2	100547969	7.5	2.08167	6	2.58199	8.75	8.26136	9.25	4.99166	10.75	4.57347	10.75	3.59398	7.75	1.89297	7.75	3.77492	beta-site APP-cleaving enzyme 2
BACH1	100549402	1219.25	387.975	1631.5	572.506	1518.75	628.757	1035.5	367.025	1570	343.631	2128.5	209.562	1410.75	218.254	1921.5	422.218	BTB domain and CNC homolog 1
BACH2	100539443	164.5	61.8628	205.75	136.177	240.5	76.692	176.25	79.1596	218	187.345	207.75	92.2546	162.25	50.3612	188	45.5705	BTB domain and CNC homolog 2
BAG1	100545317	74.5	39.4335	99.5	13.772	86.5	29.0345	74.25	36.1605	94.25	13.5984	117.25	16.8992	80.5	24.1868	98.75	25.2768	BCL2 associated athanogene 1
BAG2	100541501	2.75	0.957427	4.25	2.06155	4	1.82574	2.75	0.5	2.75	1.70783	4.75	1.70783	5.5	6.19139	2.25	0.957427	BCL2 associated athanogene 2
BAG3	100540130	661.25	116.156	584	197.628	520.25	82.4798	434.25	84.6183	459.5	91.2926	534.75	44.9991	401	81.0555	390.5	59.8971	BCL2 associated athanogene 3
BAG4	100546882	112.5	5.19615	100.75	24.0607	115.5	29.3542	95.75	9.67385	101.5	8.81287	106	12.6754	88	16.7929	94.75	8.53913	BCL2 associated athanogene 4
BAG5	100538579	187.75	55.7875	275.75	97.6776	209.25	73.654	173.5	114.887	200.5	32.3161	281	39.8748	178.25	79.0417	253.25	41.1694	BCL2 associated athanogene 5
BAHCC1	100543700	19.25	19.2246	12	5.94418	11.25	8.8459	10.25	11.3248	12.75	8.38153	25.75	25.2504	11.75	7.63217	15.75	14.5459	BAH domain and coiled-coil containing 1
BAHD1	100545880	201	29.586	268.5	53.6812	221	55.7255	191	22.286	245.5	25.04	243.75	11.8708	164	11.5758	212	13.0639	bromo adjacent homology domain containing 1
BAIAP2	100550206	359.75	205.933	263.75	92.8668	281	74.8376	331.25	184.207	263.75	123.07	306.75	109.928	245.5	100.712	233.5	102.145	BAI1 associated protein 2
BAIAP2L1	100541933	293.5	39.4842	329.5	35.4072	299.75	43.3695	230.25	56.5236	283.75	65.622	318.75	24.5815	249.5	57.6339	313	75.8375	BAI1 associated protein 2 like 1
BAIAP2L2	100541085	32	10.8012	45.75	49.5471	34.5	18.4842	43	11.5181	49.5	16.5227	31.5	15.2862	36	14.9889	24.5	5.19615	BAI1 associated protein 2 like 2
BAK1	100544475	27.5	3	37	14.4453	33.75	12.8679	29.25	13.9374	30.75	12.339	42.5	25.04	30.5	8.5049	33.5	6.85565	BCL2 antagonist/killer 1
BAMBI	100540171	523.25	263.303	690	418.17	484.75	24.2264	475.25	132.467	621.5	86.4157	574.25	142.766	473.75	188.613	471	101.216	BMP and activin membrane bound inhibitor
BANK1	104910732	7.5	4.65475	6	2.94392	7.75	2.21736	3.25	0.957427	6.75	3.86221	7.75	2.06155	4.25	1.5	5.5	1.73205	B-cell scaffold protein with ankyrin repeats 1
BANP	100541773	11.25	2.98608	12.25	4.99166	10.5	3	8.75	4.85627	10.25	0.957427	8.75	2.62996	10.25	3.40343	7.5	1.91485	BTG3 associated nuclear protein
BAP1	100550251	330.5	189.655	337.5	118.731	359	163.024	258.5	150.478	298	139.745	379	151.158	274.5	127.626	297.5	96.092	BRCA1 associated protein 1
BARD1	100538376	9.25	4.11299	7	6.37704	4.75	2.5	6.25	4.64579	22.75	27.2565	12.5	6.13732	7.25	7.5	5.5	5.06623	BRCA1 associated RING domain 1
BARHL1	104913680	0	0	0	0	0	0	0	0	0	0	0	0	0	0	0	0	BarH like homeobox 1
BARX2	100546581	1	0.816497	0.5	0.57735	0.25	0.5	0.75	0.957427	0	0	0.5	0.57735	0.25	0.5	0.75	0.957427	BARX homeobox 2
BASP1	100550689	127.75	71.2384	101.75	6.07591	142	48.1525	117.75	33.5596	106.25	15.9034	103.25	19.9562	144	30.0111	102.75	27.1093	brain abundant membrane attached signal protein 1
BATF	100544083	9.25	6.65207	12.5	11.4746	16.5	3.69685	15.25	4.78714	13.5	2.88675	13.75	2.36291	15.75	5.5	20.25	5.43906	basic leucine zipper ATF-like transcription factor
BATF3	104909578	4.5	5.19615	3	1.41421	4.75	1.70783	5.5	3.87298	3.75	0.957427	5.5	2.51661	3.5	1.91485	4.75	1.5	basic leucine zipper ATF-like transcription factor 3
BAZ1A	100549416	383.75	145.42	418.25	62.1363	439.25	82.9794	335.75	82.164	386.25	50.7896	388.25	36.3994	318.25	75.5177	329.75	26.3992	bromodomain adjacent to zinc finger domain 1A
BAZ1B	100546878	381.5	74.6793	368.25	89.6451	364.5	80.8806	283.25	44.0256	353.5	10.7858	263.5	84.6581	273	91.0751	265.75	31.8578	bromodomain adjacent to zinc finger domain 1B
BAZ2B	100547016	295	56.4329	301.25	55.9903	337.25	65.6525	273.75	62.3772	260.75	49.574	273.75	50.5791	231	62.2843	278.25	12.6062	bromodomain adjacent to zinc finger domain 2B
BBIP1	104912026	0.5	1	1.5	1.29099	0.75	0.957427	1	1.1547	0.25	0.5	5.5	8.42615	2	1.41421	1.5	1.91485	BBSome interacting protein 1
BBOF1	100540997	14.5	5.8023	9.25	2.21736	23.75	12.3659	11	5.22813	11	7.11805	20.25	5.79511	15	5.35413	18	5.88784	basal body orientation factor 1
BBOX1	100548089	1792.75	550.241	1917.25	116.302	1693.25	430.956	1710.5	373.703	2045.25	254.078	1731	307.444	1306.5	282.311	1535.75	276.877	gamma-butyrobetaine hydroxylase 1
BBS10	104910233	18.5	3.69685	28.75	9.17878	24.25	11.3835	24.75	2.98608	27.5	5.50757	37.25	9.63933	23.5	11.5614	35.75	8.69387	Bardet-Biedl syndrome 10
BBS12	100550541	11.25	5.43906	16.25	5.85235	15	2.94392	11.25	5.31507	15	3.65148	15.75	1.25831	9.75	6.94622	15.25	5.37742	Bardet-Biedl syndrome 12
BBS2	100544351	262	58.258	223	86.5525	220.75	38.3264	174.75	63.6416	195	27.7849	205.25	33.2403	169.75	38.5951	239.75	60.6376	Bardet-Biedl syndrome 2
BBS4	104912758	46	1.82574	51.25	11.1168	56.5	6.45497	47.5	15.8008	49.75	19.1898	73	9.59166	41.25	16.1735	61.75	7.13559	Bardet-Biedl syndrome 4
BBS5	100543160	123	9.96661	143	21.6487	131.25	23.9635	93.25	17.6895	117.25	35.3589	148.25	22.6918	114.25	22.7211	140.5	12.4499	Bardet-Biedl syndrome 5
BBS7	100551304	51.75	18.0993	71.75	7.58837	68	32.0936	56.25	14.8183	63.75	22.7797	70.5	15.9269	58	16.8523	62	15.3406	Bardet-Biedl syndrome 7
BBS9	100551006	41	6.27163	51.5	6.95222	54	27.7609	41.75	7.04154	35	6.37704	37.5	9.46925	34.25	5.67891	44.5	15.4596	Bardet-Biedl syndrome 9
BBX	100547047	135.5	41.1704	170.5	34.9714	187.75	56.2042	156	37.6209	136.25	21.6852	158.75	18.8569	125.25	23.2002	159	19.4251	BBX, HMG-box containing
BCAN	104914403	0.25	0.5	0	0	0.25	0.5	0.25	0.5	0.25	0.5	0	0	0	0	0	0	brevican
BCAP29	100547399	293.5	27.8149	473	152.48	553.75	250.048	354.25	84.7757	384.5	173.982	530	41.833	445.75	129.811	414.25	51.4093	B-cell receptor associated protein 29
BCAR1	104913032	49.25	40.1362	37	6.63325	44.25	17.2699	42.5	35.6511	41.5	10.116	69.25	55.4519	50.75	12.842	48	9.27362	BCAR1, Cas family scaffolding protein
BCAR3	100540754	257	33.2365	349	29.2916	270.25	62.9676	247.5	99.3126	314.25	48.2381	312.75	29.7139	247	70.5549	318.25	104.245	breast cancer anti-estrogen resistance 3
BCAS1	100539529	0.25	0.5	0.5	1	0.25	0.5	0.25	0.5	0.75	0.957427	0.25	0.5	0.75	0.957427	0.5	0.57735	breast carcinoma amplified sequence 1
BCAS2	104914534	80.75	25.8118	123.25	19.7041	91	32.9343	85.75	18.8392	131.25	8.09835	138.25	36.7911	74.5	17.3877	126.25	14.5	BCAS2, pre-mRNA processing factor
BCAT1	100539235	190.5	52.7541	294.25	35.1319	312	65.9343	251	105.758	222.25	53.9467	298.25	52.0985	225	61.8924	249.5	48.1491	branched chain amino acid transaminase 1
BCCIP	100545217	196.5	56.9064	318.5	68.2471	280	158.381	179.5	29.1376	282.25	50.9665	293	19.0962	198.75	48.5206	231.25	40.103	BRCA2 and CDKN1A interacting protein
BCDIN3D	100545935	14.25	4.03113	25.75	7.18215	20.5	4.43471	16.75	4.03113	22.5	3.87298	24	2.94392	18	4.08248	21	4.54606	BCDIN3 domain containing RNA methyltransferase
BCHE	100538485	617	224.385	639.5	59.0621	613.5	189.808	495.25	208.18	738.75	286.787	700	43.3359	631.25	257.218	686.5	120.348	butyrylcholinesterase
BCKDHB	100546491	187.5	89.4669	395.75	45.5878	240	203.55	223.75	106.161	338.75	150.77	301	39.1323	265.5	109.04	317.5	137.389	branched chain keto acid dehydrogenase E1 subunit beta
BCL10	100549784	68.5	28.688	97.75	11.6154	79.5	29.7377	62	30.0777	94.25	18.3553	130.5	16.0312	67.25	35.6593	106.25	13.1498	B-cell CLL/lymphoma 10
BCL11A	100540522	1.25	1.5	2.5	2.51661	2.25	1.70783	1.25	1.25831	2	1.63299	1.5	1.29099	1.5	1.29099	1.75	2.06155	B-cell CLL/lymphoma 11A
BCL11B	100550178	5.25	3.20156	4.75	3.86221	6.5	3.10913	5.25	2.36291	4.5	1.29099	5.5	2.38048	3.75	0.957427	5.75	3.59398	B-cell CLL/lymphoma 11B
BCL2	100545008	215.75	75.9534	284.75	125.33	208.25	71.0979	292.25	130.262	298.5	36.7831	195.75	70.0541	235.75	88.549	233.5	127.788	BCL2, apoptosis regulator
BCL2A1	104912850	9.75	1.70783	13.75	2.21736	18	1.82574	12.75	4.03113	12.75	3.0957	21.25	2.36291	15	7.52773	13.25	1.70783	BCL2 related protein A1
BCL2L1	100539573	236.25	219.269	197	181.257	128.5	59.411	129.75	79.793	138.5	88.6059	193.75	87.3093	145.5	93.0251	111.75	33.9546	BCL2 like 1
BCL2L14	104912441	29.75	9.10586	43.25	11.6154	27	10.8934	46	31.4006	40	17.9629	50.5	11.619	21	11.8322	47.75	10.4363	BCL2 like 14
BCL2L15	104914472	272.25	35.9293	304.75	31.1595	388.25	52.9174	309.75	15.8403	347.5	28.4546	396.5	71.5379	312.5	28.4077	318.25	33.3504	BCL2 like 15
BCL6	100550913	349.5	209.885	341.75	87.2558	324.5	74.0113	277	110.8	255	134.325	331.5	163.145	259.25	68.738	293.5	52.4944	B-cell CLL/lymphoma 6
BCL7A	100545284	416.75	148.679	604.75	359.566	648.75	352.033	360	171.396	661.75	93.8523	914.75	188.013	492	216.014	809.75	162.469	BCL tumor suppressor 7A
BCL7B	100546116	97.5	40.6653	105.25	40.9909	96	18.4572	86.75	31.9518	104.5	20.0416	128.25	47.0346	108.75	34.7119	106.75	12.9968	BCL tumor suppressor 7B
BCL9	100543598	132.5	35.19	121.5	24.6914	133.5	28.101	130.5	48.4734	108.5	22.5758	153.5	20.4206	111	26.1661	113.25	8.65544	B-cell CLL/lymphoma 9
BCL9L	100543432	88.75	68.1634	64.25	27.5968	61.75	31.2557	47.5	22.2186	45.75	18.9099	57.75	30.4672	48.25	35.1414	42.5	17.0783	B-cell CLL/lymphoma 9 like
BCLAF1	100551405	642.75	52.8859	544	96.585	732.5	103.139	639.75	57.2444	501.5	70.4202	495	82.6761	532.25	42.6331	519.75	56.5766	BCL2 associated transcription factor 1
BCO1	100549225	1775.25	387.126	2154.25	614.211	2405.75	494.132	2041.75	843.158	2433.5	524.777	2076.75	709.046	1553.5	665.755	2104	515.479	beta-carotene oxygenase 1
BCO2	100549031	21.25	2.06155	26	9.27362	26.25	2.62996	18	5.83095	16.5	5.06623	18	9.34523	17.25	4.85627	20.75	10.7199	beta-carotene oxygenase 2
BCOR	104914648	121	43.1045	192.5	99.9683	233.25	117.23	162.75	53.6307	156.75	62.782	242.5	68.3447	170.5	60.291	168.25	28.7909	BCL6 corepressor
BCR	100547032	92.5	24.0347	109.75	24.5136	133.25	66.1633	97.5	22.8692	95	26.4197	95.75	6.99405	85.75	20.0229	94.25	15.174	BCR, RhoGEF and GTPase activating protein
BDH1	100544505	27.75	11.0265	29.5	6.19139	36	8.40635	33	10.8628	49	36.0832	34.75	8.38153	37	16.7133	33.75	7.13559	3-hydroxybutyrate dehydrogenase 1
BDH2	100547472	1499	410.371	2067.25	428.145	1679.75	320.844	1594.5	631.471	2060.5	456.366	1925.75	196.217	1099	320.494	1737.25	319.904	3-hydroxybutyrate dehydrogenase 2
BDKRB2	100542846	2.75	1.25831	3.75	1.25831	4.25	5.31507	4.75	4.85627	3.5	2.88675	3.5	1.91485	2.25	0.5	2.5	1	bradykinin receptor B2
BDNF	100547785	0	0	0.25	0.5	0.25	0.5	0	0	0	0	0	0	0	0	0.25	0.5	brain derived neurotrophic factor
BEGAIN	100547936	0	0	0	0	0	0	0	0	0	0	0.25	0.5	0.25	0.5	0.25	0.5	brain enriched guanylate kinase associated
BEND2	104914946	35.25	16.5202	105	71.0868	110.25	117.491	31.75	13.7447	31.75	20.6942	148.75	68.8107	45.25	18.1361	98.75	53.2001	BEN domain containing 2
BEND3	100546944	275.5	105.595	339.75	68.8204	336.5	78.9958	224.5	56.5066	326.25	70.2442	389.5	54.3844	276	85.5609	354.25	42.0268	BEN domain containing 3
BEND4	100547568	13.25	6.60177	22.5	7.4162	28.75	16.5605	16.5	13.3791	9.5	9.03696	26	5.09902	16.25	6.84957	25.25	4.34933	BEN domain containing 4
BEND5	100540286	97	16.3707	79.25	9.67385	110.5	19.3649	91.75	14.5917	82.25	11.1766	104.5	15.1987	89.75	25.2636	77.25	15.4785	BEN domain containing 5
BEND6	100542316	41.5	7.18795	54.5	19.6384	38	14.9889	31.25	4.99166	33	10.7083	39.25	12.5797	27.75	12.3659	27.5	2.08167	BEN domain containing 6
BEND7	100550476	441.25	91.0764	451.75	37.8275	536.5	74.5855	471	12.2474	421	34.938	491	62.7588	489.25	52.5127	427.25	61.7326	BEN domain containing 7
BEST1	100550132	32.5	9.25563	41	11.3431	37.25	7.63217	32.25	11.2953	30.25	8.30161	38	14.8324	32.5	14.0119	52.25	20.9026	bestrophin 1
BEST2	109364340	0.25	0.5	0	0	0.25	0.5	0	0	0	0	0	0	0	0	0	0	bestrophin 2
BEST3	100547351	0.25	0.5	0	0	0	0	0	0	0	0	0	0	0	0	0.25	0.5	bestrophin 3
BEST4	100545686	0.25	0.5	0.75	0.957427	0.5	1	0.75	0.957427	0.5	0.57735	0.25	0.5	0.25	0.5	0.75	0.5	bestrophin 4
BET1	100540280	214.75	65.2502	365.75	263.971	190.75	55.0356	119.5	35.6791	261.25	59.0783	233.75	67.8546	188.25	53.3003	201.75	45.7484	Bet1 golgi vesicular membrane trafficking protein
BET1L	100538522	157	41.2068	173.5	37.5988	169.75	24.811	129	17.0685	165.25	31.3302	199	42.5754	150.25	21.6083	159.5	16.3401	Bet1 golgi vesicular membrane trafficking protein like
BFAR	100542240	132	39.8581	173.25	46.4139	144.5	20.9523	132.75	42.5549	169.25	47.6471	174.25	20.0562	128.75	60.0743	145.25	33.9546	bifunctional apoptosis regulator
BFSP1	100550070	0.75	0.957427	1.5	1	1.75	1.70783	2.25	1.70783	1	0.816497	2.5	2.64575	0.75	0.957427	1.25	1.5	beaded filament structural protein 1
BFSP2	100540639	2	1.82574	5.25	3.59398	3	1.41421	1.5	1.73205	2.5	1.73205	5.75	3.0957	3.25	0.957427	6.25	4.99166	beaded filament structural protein 2
BHLHA15	104913448	342.25	62.3238	395	291.732	212	108.031	213.75	96.3098	329.25	87.3971	205	59.6266	302.5	83.7675	168	60.6355	basic helix-loop-helix family member a15
BHLHA9	104913963	0	0	0	0	0	0	0	0	0	0	0	0	0	0	0	0	basic helix-loop-helix family member a9
BHLHE23	100547135	0	0	0	0	0	0	0	0	0	0	0	0	0	0	0	0	basic helix-loop-helix family member e23
BHLHE40	100542755	72.75	60.9337	66.5	42.6576	94.25	91.5364	86.75	38.2742	176.25	156.966	128.5	19.7062	65	59.0311	154.5	68.2178	basic helix-loop-helix family member e40
BHLHE41	104912387	7.5	7.14143	2	1.63299	5	4.6188	4	4.83046	4	1.41421	6.75	7.67572	3	2.58199	5.5	4.43471	basic helix-loop-helix family member e41
BICC1	100546962	86.25	36.4269	103.5	37.1439	89	41.7532	75.5	28.2548	87.25	29.2161	88.5	16.6032	53.25	14.7958	77.25	12.0381	BicC family RNA binding protein 1
BICD2	100545283	124	32.4448	119.25	45.4927	139.5	50.2427	105	29.0172	124	52.1217	117	22.8181	114.25	22.809	111.25	19.6532	BICD cargo adaptor 2
BICDL1	100544573	94.75	56.7237	152.5	13.0256	123.75	51.7711	117.75	58.7785	158.25	32.2736	181	39.7073	110	38.6092	137	18.1108	BICD family like cargo adaptor 1
BID	100548073	360.25	86.4383	367.75	166.137	473.75	117.062	367.75	135.805	412	99.3579	446.75	66.2036	283.25	59.4776	387.75	54.8779	BH3 interacting domain death agonist
BIN1	100544136	33.25	12.2577	39.5	5.8023	41.5	8.81287	24.5	4.65475	22	9.20145	27.5	14.7535	26	2	31	4.96655	bridging integrator 1
BIRC2	100543708	508.75	153.172	678	159.9	699.75	314.964	434.25	116.866	611.25	139.502	657.5	102.77	486.5	158.973	544.25	155.124	baculoviral IAP repeat containing 2
BIRC5	104911642	0	0	0	0	0	0	0	0	0	0	0	0	0	0	0	0	baculoviral IAP repeat containing 5
BIRC6	100542265	38.25	12.7115	45.75	13.301	47.25	18.0808	32.5	12.8712	38.25	11.1766	34	18.5652	25.5	9.88264	44.5	12.7932	baculoviral IAP repeat containing 6
BIRC7	100548618	1.75	0.957427	1.25	0.5	1.25	1.89297	0.75	0.5	2	1.41421	2	1.82574	1	1.41421	1.25	0.957427	baculoviral IAP repeat containing 7
BLCAP	100547906	424.75	111.563	716.5	82.132	480.5	150.05	437	76.5985	786.5	117.014	719.25	46.7074	451.25	94.4082	719	105.049	bladder cancer associated protein
BLK	100544594	4	2.58199	8.5	2.08167	7.5	3.69685	8.25	1.25831	4	1.41421	5	4.24264	3.75	1.70783	4.25	2.21736	BLK proto-oncogene, Src family tyrosine kinase
BLM	100550982	46.5	18.5742	46.5	20.0083	41	5.09902	39.75	7.54431	58.5	49.9633	57.5	14.8212	35	11.9164	41.75	9.17878	Bloom syndrome RecQ like helicase
BLMH	100541169	856	72.0879	1038	122.254	999.25	163.993	881.25	81.8958	969.75	75.3143	1024.75	56.1924	890.5	118.868	934	133.104	bleomycin hydrolase
BLOC1S1	104916078	21.25	20.0062	16	7.43864	25	11.225	21.25	18.1911	14	8.83176	28.5	21.0792	25	15.384	19.5	13.9642	biogenesis of lysosomal organelles complex 1 subunit 1
BLOC1S2	100545527	162.25	57.4014	189	4.69042	176.25	45.5951	158	45.218	174.25	15.0859	190	13.7356	129.25	31.5951	189.25	20.5163	biogenesis of lysosomal organelles complex 1 subunit 2
BLOC1S4	100539034	369	40.4557	429.75	25.1446	465	14.6287	421.75	103.077	437.5	32.8481	429.5	25.7488	361.75	36.179	448	118.853	biogenesis of lysosomal organelles complex 1 subunit 4
BLOC1S5	100540269	514.25	214.707	846.75	53.3003	664	334.059	527.5	188.15	628	90.8919	804.75	29.239	507.25	163.506	757	116.407	biogenesis of lysosomal organelles complex 1 subunit 5
BLOC1S6	100542182	98.5	50.2626	137	16.9115	116	45.1442	97.5	42.1861	129	21.6025	171.25	15.5858	96.5	41.5251	129.25	21.4223	biogenesis of lysosomal organelles complex 1 subunit 6
BLVRA	100542635	3.5	3	11	5.09902	9	6.37704	3.25	2.36291	10	6.68331	9.25	4.5	8.25	6.13052	10.5	5.8023	biliverdin reductase A
BLVRB	100303679	7.5	1.91485	10	8.90693	9	12.083	16.75	9.74252	7.25	10.1776	7.75	4.5	3	3.55903	1.5	1.73205	biliverdin reductase B
BLVRB	100303679	0.5	1	0.5	1	1	1.1547	0.5	0.57735	1.25	1.89297	3.75	7.5	1	0	1.5	1.73205	biliverdin reductase B
BLZF1	100539740	161.5	55.6687	225.75	81.6594	169.25	24.1575	149.25	18.4278	178.5	9.25563	181.75	22.4109	132.5	50.0566	161	34.7659	basic leucine zipper nuclear factor 1
BMF	100550591	49	15.3406	71.25	31.7109	68.75	14.523	78.75	43.4079	64	29.2689	80	13.8564	58.5	15.3514	95	24.9132	Bcl2 modifying factor
BMP10	100551080	67.25	8.61684	60.75	14.5688	74	14.6742	53	22.4648	40.5	11.5614	56.25	9.94569	61.5	13.2035	61.25	24.0052	bone morphogenetic protein 10
BMP15	100544957	0.25	0.5	0	0	0	0	0	0	0	0	0	0	0.75	0.957427	0.5	1	bone morphogenetic protein 15
BMP2	100549917	10	1.63299	7.75	3.30404	12.25	4.11299	6.5	1.73205	8	6.32456	7.5	2.64575	12.5	4.50925	10.75	4.99166	bone morphogenetic protein 2
BMP2K	100539348	347.5	71.9143	468.5	34.2685	428.5	81.5904	360.75	133.859	423.75	77.4527	488.75	14.3149	336.25	83.9658	426.75	23.9357	BMP2 inducible kinase
BMP3	100540119	0	0	0	0	0.75	0.957427	0	0	0.5	1	0.25	0.5	0	0	0	0	bone morphogenetic protein 3
BMP4	100544182	27.5	19.7569	17	8.28654	26.75	19.2938	23.5	17.2337	19.25	4.34933	37.25	22.8965	32.25	13.5984	22.25	13.5	bone morphogenetic protein 4
BMP6	100540581	18.5	4.12311	17.25	3.68556	25	9.83192	18.25	10.5633	14.75	10.1119	20.5	4.50925	17.75	5.18813	19.5	8.1035	bone morphogenetic protein 6
BMP7	100539066	7.5	2.08167	5.75	2.21736	9	4.69042	3.75	1.70783	4.25	1.25831	6.5	1.29099	6	1.1547	4	2.16025	bone morphogenetic protein 7
BMP8A	100550777	0.25	0.5	0	0	0	0	0	0	0.25	0.5	0.25	0.5	0	0	0	0	bone morphogenetic protein 8a
BMPER	100550700	68	5.35413	60.75	17.1148	109	29.9221	60.75	20.1887	57.5	33.7491	66.75	10.4043	70.25	21.3288	71.5	15	BMP binding endothelial regulator
BMPR1A	100545739	286.5	138.906	323.25	7.5	312.75	130.776	220.25	76.1244	315.25	33.49	351.5	37.063	241.5	71.7287	287	32.218	bone morphogenetic protein receptor type 1A
BMPR1B	100543302	66.5	19.7737	90.5	53.6252	44.75	13.5247	57.5	20.6317	88	75.8375	73.5	23.6714	87.5	32.1507	87	37.6917	bone morphogenetic protein receptor type 1B
BMPR2	100551416	346	43.3974	447.75	117.656	448.75	123.13	350.25	114.456	381.75	111.945	350.25	64.1944	251.25	61.5704	335	34.7083	bone morphogenetic protein receptor type 2
BMS1	100538479	560	70.2994	567.25	71.8117	668.75	126.75	424.5	61.5603	495.25	51.8933	574.5	52.792	467	19.5278	490	48.5592	BMS1, ribosome biogenesis factor
BMT2	100547198	36.25	11.2953	40.75	9.74252	38.75	21.469	29.25	8.99537	38.25	11.758	38.25	8.69387	29.25	8.30161	34.5	5.25991	base methyltransferase of 25S rRNA 2 homolog
BMX	100541340	0	0	0.5	1	1	2	0.5	1	1	1.1547	0	0	0.25	0.5	0.25	0.5	BMX non-receptor tyrosine kinase
BNC1	100548200	1	2	0.25	0.5	0.25	0.5	0.5	0.57735	0.5	1	1.25	1.25831	0.5	0.57735	0.25	0.5	basonuclin 1
BNC2	104915033	3.5	3.31662	2.5	1.73205	2	1.41421	1.75	2.21736	1.5	2.38048	3.25	2.06155	2.5	2.38048	1.75	2.87228	basonuclin 2
BNIP1	100546872	166	75.1487	231	39.4715	212.5	105.244	156.25	59.9965	226.5	41.8051	243.25	27.1462	165.5	70.5904	204.5	34.6651	BCL2 interacting protein 1
BNIP2	100540650	123.5	22.0681	153.5	21.3931	163.5	46.744	115.5	29.1262	137.75	22.1867	154.75	10.7199	109.75	22.7358	124.25	10.2429	BCL2 interacting protein 2
BNIP3	100547991	453.5	126.916	434.5	174.924	467.75	58.094	388.5	90.7065	416.5	98.2531	448.75	89.7418	345	123.099	402.75	55.4279	BCL2 interacting protein 3
BNIP3L	100540195	1085.5	262.786	1182.5	176.421	1247	199.62	1148.75	314.676	1269.25	177.378	1222	126.13	946.25	179.428	1069.75	113.975	BCL2 interacting protein 3 like
BOC	100538508	134.5	48.1214	113.25	51.9768	123.75	66.835	91	31.273	117.75	45.3679	96.5	13.9164	103.25	14.4309	105	23.2236	BOC cell adhesion associated, oncogene regulated
BOD1	100547337	274.75	68.427	361.5	30.6974	329.25	55.1626	295	95.0333	359.75	69.9827	442	43.8558	306.75	72.9492	324.75	31.1809	biorientation of chromosomes in cell division 1
BOK	104912595	6.25	3.30404	7.5	2.64575	9	5.59762	8.75	3.68556	7	2.94392	9.75	2.98608	7.5	2.38048	11.5	5.19615	BOK, BCL2 family apoptosis regulator
BOLA3	100546993	26.75	12.7115	45.25	14.0089	28.5	5.74456	24	14.1421	32.75	16.0286	43.5	21.9773	34.5	4.79583	58.25	41.8041	bolA family member 3
BOLL	100548037	1	0.816497	1	0.816497	0.5	0.57735	0.25	0.5	0.75	0.5	1.75	1.5	0.5	0.57735	1.75	1.25831	boule homolog, RNA binding protein
BORA	100549712	21.5	6.245	24	11.431	14.5	5.44671	21.25	11.9548	38.25	27.5847	26.25	10.5948	16.5	10.3441	20	7.43864	bora, aurora kinase A activator
BORCS5	100544849	85.75	5.37742	124.75	26.3106	120.75	19.2072	114.5	18.1934	138.5	14.4799	116.25	9.91211	89.25	12.842	98	12.6754	BLOC-1 related complex subunit 5
BORCS6	109366371	48.25	29.8594	107	65.8432	96.75	73.0223	75.25	53.9158	56.75	24.4319	122.5	29.2176	73	46.8971	126.75	35.985	BLOC-1 related complex subunit 6
BORCS7	104912025	200.75	31.7949	229.5	44.8739	281.25	56.9056	206	70.4746	244.25	77.7405	359.25	77.689	212.25	54.6283	270	83.5185	BLOC-1 related complex subunit 7
BORCS8	100544368	64.75	20.2217	94.75	12.9454	96.25	18.9978	80.75	5.61991	99	23.9165	115.5	15.5456	70.25	15.1959	84.5	8.34666	BLOC-1 related complex subunit 8
BPGM	100546129	179	50.8396	251.5	68.8113	201.25	24.1851	169.5	59.0056	240	39.539	229.75	49.5471	164	59.6378	207.75	24.033	bisphosphoglycerate mutase
BPHL	100541962	555.25	216.209	832.75	52.8985	723	257.427	551.25	220.657	983.5	205.792	868.5	90.7028	512.75	220.595	886.75	186.991	biphenyl hydrolase like
BPIFB6	104914087	0	0	0	0	0	0	0	0	0	0	0	0	0	0	0	0	BPI fold containing family B member 6
BPNT1	104909568	643	147.91	880.25	140.196	691	165.55	540.25	160.708	788.25	75.2169	795.25	61.9106	596.75	148.298	843.75	297.445	3'(2'), 5'-bisphosphate nucleotidase 1
BPTF	104913805	286.5	36.6015	288.5	71.9838	323.75	36.6276	269	52.3132	258	43.1045	255.75	52.8417	231.75	36.6185	257	38.1838	bromodomain PHD finger transcription factor
BRAF	100550268	41.75	8.77021	38.75	6.23832	48.75	15.174	29.75	5.25198	43.5	4.50925	40.5	12.7932	32	6.8313	41.75	7.97392	B-Raf proto-oncogene, serine/threonine kinase
BRAP	100548204	208.25	50.3413	224	49.2747	203.75	23.3006	175.75	26.8126	222	12.0277	227.75	17.0953	190.5	22.2186	203.25	30.3466	BRCA1 associated protein
BRAT1	100550354	185.25	72.624	246	41.6733	219.75	72.7799	157.25	86.5	207.25	25.0516	286	25.8844	165.25	83.8744	225.5	74.5498	BRCA1 associated ATM activator 1
BRCA1	104914611	41	19.5107	54	19.6469	37.25	17.6517	36.75	33.5298	79.75	72.4678	52.5	16.2173	41.5	18.7172	39	6.63325	BRCA1, DNA repair associated
BRCA2	100542730	158.5	89.4595	185.25	103.455	195.5	45.4789	190.25	48.3555	190.5	104.449	191	92.8691	113	38.5487	146.25	30.8477	BRCA2, DNA repair associated
BRCC3	100538985	98.5	13.1783	86	16.773	94.25	27.2075	82.75	31.5106	92	21.4942	98	21.6487	58	16.0624	72.25	11.3541	BRCA1/BRCA2-containing complex subunit 3
BRD1	100551397	188	22.5536	194.25	31.8368	203.5	39.7031	181.25	55.0356	169.75	57.7141	189.25	28.5467	158	40.7431	206	14.7196	bromodomain containing 1
BRD3	100545082	75	10.1325	87.5	14.5488	89.25	11.6154	69.75	14.9527	86.75	9.81071	94	15.4056	76.5	10.9087	75.5	11.9583	bromodomain containing 3
BRD7	100548760	516.5	44.426	595.5	43.0929	671.5	116.001	550.75	66.3947	547.5	41.8927	599.25	17.1731	572	100.879	544.75	91.2227	bromodomain containing 7
BRD8	100548611	365.75	56.1805	389.25	45.0509	371.5	51.6688	345.5	21.9924	362	26.2552	395.5	14.3411	335.75	49.3989	361.5	26.096	bromodomain containing 8
BRD9	100543296	109.5	27.3922	148.75	19.6871	144.75	18.7861	106.75	41.5562	128.75	13.6717	126.25	15.1079	94.25	32.6739	130.25	15.2616	bromodomain containing 9
BRE	100546696	37	11.6046	50.75	16.3376	54	19.4079	41.25	17.595	54.75	8.53913	49.5	5.74456	33.75	18.6257	40.25	6.99405	brain and reproductive organ-expressed (TNFRSF1A modulator)
BRF1	100542071	133.5	26.3122	152	17.359	149.75	35.8457	116	17.5689	133	10.5515	139.75	30.8585	114.25	22.9547	127.75	25.786	BRF1, RNA polymerase III transcription initiation factor subunit
BRF2	100545964	19.75	5.67891	25.25	4.34933	21.5	8.34666	14	4.54606	24.25	6.13052	29.25	12.5532	15.75	3.77492	18.25	3.40343	BRF2, RNA polymerase III transcription initiation factor subunit
BRI3	104913503	248.5	120.157	452.75	24.0607	257.5	127.325	239.75	90.0569	490.75	58.7275	540.75	68.9656	245.5	123.219	476.25	81.2214	brain protein I3
BRI3BP	100550461	949.75	184.791	1411	372.467	1102	154.162	888.5	209.196	1201.75	292.752	1420.25	186.452	822.75	182.633	1212.25	110.997	BRI3 binding protein
BRICD5	104913396	0.75	0.5	1	1.41421	1	0	0.25	0.5	0.25	0.5	1.75	1.70783	0.75	0.957427	0.5	0.57735	BRICHOS domain containing 5
BRINP1	100541015	0.5	1	0	0	0	0	0.25	0.5	0.25	0.5	0	0	0	0	0.5	0.57735	BMP/retinoic acid inducible neural specific 1
BRINP2	100542951	0	0	0	0	0	0	0	0	0	0	0	0	0	0	0	0	BMP/retinoic acid inducible neural specific 2
BRINP3	100550398	0	0	0	0	0	0	0	0	0	0	0	0	0.25	0.5	0	0	BMP/retinoic acid inducible neural specific 3
BRIP1	100540611	151.75	61.8459	213.25	41.8678	258.5	64.6039	252.25	66.9795	200.25	30.4781	189.25	53.2064	204.25	28.6516	235.75	59.4496	BRCA1 interacting protein C-terminal helicase 1
BRIX1	100548476	317.25	112.932	411	97.3961	417	138.249	279.5	41.3159	380.5	60.907	454.25	95.6291	313.5	40.1705	366.5	72.2888	BRX1, biogenesis of ribosomes
BRMS1L	100550952	333.75	104.129	417.25	53.4751	361.5	125.604	283.75	86.6886	379.75	78.6188	413.5	55.1694	264.5	44.8219	340.75	35.6966	breast cancer metastasis-suppressor 1 like
BROX	100546488	182	84.0516	289.25	56.9934	211	83.8928	181	65.7318	233.25	44.3274	247	12.0277	165	37.0315	213.5	22.2935	BRO1 domain and CAAX motif containing
BRPF1	100547229	49.5	37.9868	34.25	13.1751	32.25	3.86221	30.75	14.2683	36.5	10.9697	54.25	19.5683	38.75	13.5984	42.25	13.2256	bromodomain and PHD finger containing 1
BRPF3	100544988	271	69.2002	290.75	33.8366	283	44.1437	225	66.4179	294	68.0245	307.25	59.0388	230.25	51.0253	237.25	10.3401	bromodomain and PHD finger containing 3
BRS3	100546509	0	0	0	0	0.25	0.5	0	0	0.25	0.5	0	0	0	0	0	0	bombesin receptor subtype 3
BRSK2	100542124	1.5	0.57735	1.25	1.5	1.25	0.957427	0.75	0.957427	0.75	0.5	0.5	0.57735	1.75	0.957427	1.5	1	BR serine/threonine kinase 2
BRWD1	100547202	218.75	55.8055	231.5	13.2288	230.75	31.5634	191.25	46.7003	211	33.8428	224.25	22.4852	187.5	39.2471	215.25	26.3233	bromodomain and WD repeat domain containing 1
BSDC1	100548620	207.75	43.2233	197.75	68.349	218	45.3725	184.75	42.0188	200.25	25.3821	238	45.6216	183	31.0591	205.75	44.8284	BSD domain containing 1
BSG	100538809	2190	203.49	2253.75	264.625	2238.25	214.64	1988.25	231.311	2469.75	371.016	2676.75	377.842	2151.75	266.445	2593	340.994	basigin (Ok blood group)
BSN	100548406	2.75	4.272	2.25	2.62996	1.75	1.5	1.25	1.89297	3	2.94392	2.75	4.85627	2.25	2.21736	2.75	2.36291	bassoon presynaptic cytomatrix protein
BSND	104912438	0	0	0	0	0	0	0	0	0	0	0	0	0	0	0	0	barttin CLCNK type accessory beta subunit
BSPRY	100549537	36	13.5401	38.5	4.65475	36	15.748	29	11.8322	36.25	2.98608	45.75	22.3514	37.5	3.31662	44.25	7.32006	B-box and SPRY domain containing
BSX	104914385	0	0	0	0	0	0	0	0	0	0	0	0	0.25	0.5	0	0	brain specific homeobox
BTAF1	100543212	400	67.513	532	149.515	463	145.788	348.25	61.3209	464	38.8158	431	36.3318	366.5	61.2835	406	45.6582	B-TFIID TATA-box binding protein associated factor 1
BTBD1	100543420	633.75	169.508	970.75	145.2	755.25	195.215	705	221.839	958.75	104.369	907.25	136.695	568.5	150.25	778.25	94.0829	BTB domain containing 1
BTBD10	100541510	87.25	21.9754	108.25	30.2035	95	32.2594	74.75	24.4046	94	15.4056	108.25	3.30404	70.75	22.2017	82.5	20.0915	BTB domain containing 10
BTBD11	100541493	41.75	16.6808	37.5	12.5831	47.5	37.1797	31.75	19.9228	46.75	18.4639	32.25	15.6924	16.5	7.59386	25.75	12.2304	BTB domain containing 11
BTBD17	100539571	0.25	0.5	1.75	2.36291	1	1.41421	0.5	1	0.5	1	1	1.41421	0.5	0.57735	0.5	0.57735	BTB domain containing 17
BTBD19	100545994	7	4.54606	6.5	3.10913	7.75	2.87228	4.5	2.08167	4.5	1.73205	12.75	12.4466	7	1.63299	9.75	4.272	BTB domain containing 19
BTBD2	100547143	62	43.5278	53.25	17.3277	54.75	22.8236	56	31.1876	58	20.5751	91.5	47.599	58.75	21.8537	62.5	18.4481	BTB domain containing 2
BTBD3	100545515	59.5	10.4083	83.5	3.69685	69.75	11.6726	61	22.9783	74.75	19.2592	75	18.5472	57.25	18.4097	86	22.7156	BTB domain containing 3
BTBD6	104911260	76.25	38.8705	132.5	46.0616	185.25	54.4694	102.75	48.1828	108.75	48.9991	272	44.8925	148.25	25.025	266.75	113.922	BTB domain containing 6
BTBD7	100541302	98.5	38.3101	86.5	7.93725	97.5	11.0905	88.5	26.839	79.75	15.8403	61.25	23.0416	64	4.96655	58.25	11.5289	BTB domain containing 7
BTBD9	100549152	66	14.4914	96.75	55.7218	87.75	25.3163	54.75	22.0813	67	8.04156	74.75	24.7167	45.75	15.9661	67	23.1373	BTB domain containing 9
BTC	100549462	1	1.41421	1.75	2.21736	2.5	1.73205	1	1.41421	1.5	1.29099	2.5	1.29099	2	2.82843	1	1.1547	betacellulin
BTD	100540232	368	72.7232	409.75	75.6279	414.25	84.7993	332.75	142.331	456.25	57.6737	458.75	59.2699	310.75	78.8305	426.75	72.1867	biotinidase
BTF3	104915719	844	278.137	1282.5	148.769	1059	506.156	939.5	227.834	1161	212.899	1375	145.815	888.5	216.497	1179.5	306.838	basic transcription factor 3
BTF3L4	100545220	621.5	346.988	1010	119.066	741.25	457.559	552.25	299.964	927.75	195.21	1030	85.0608	542	258.43	892.5	152.884	basic transcription factor 3 like 4
BTG1	100545092	653.5	209.782	989.75	235.01	988	490.141	708.75	308.798	883.25	139.996	1331.25	335.03	827.5	197.493	1082.5	268.654	BTG anti-proliferation factor 1
BTG4	100546374	0	0	0	0	0	0	0	0	0.25	0.5	0	0	0	0	0	0	BTG anti-proliferation factor 4
BTK	100540531	35.75	14.2449	32.5	4.79583	38.25	6.18466	28.75	8.69387	34	8.67948	51	17.6824	32	2.94392	42.25	6.29153	Bruton tyrosine kinase
BTN2	104913624	0	0	0	0	0.25	0.5	0	0	0.25	0.5	0	0	0	0	0	0	zinc finger protein RFP
BTRC	100545331	137.5	9.32738	144.75	30.3795	151.5	14.7309	117	11.9164	126.5	8.1035	123.25	17.1537	118	27.9165	129.75	30.9664	beta-transducin repeat containing E3 ubiquitin protein ligase
BUB1	100542983	112.25	22.1416	223.75	196.758	294.25	295.321	108.5	59.9416	341.75	210.085	442.75	219.447	199.25	119.595	225.5	80.1062	BUB1 mitotic checkpoint serine/threonine kinase
BUB3	100542435	266.75	86.654	447	134.628	329.5	104.984	267.25	84.638	419	41.7213	432.25	47.6961	269.5	62.4526	359.75	35.3306	BUB3, mitotic checkpoint protein
BUD13	104914361	116	34.6891	105.75	5.7373	125.5	20.4369	124	20.2978	111.25	17.3662	116.75	28.2533	132	24.235	113.5	20.0416	BUD13 homolog
BUD31	100539986	373.25	21.5465	409	27.2764	424.25	22.2317	390	16.8325	424.25	54.5795	460	44.3697	363.25	11.8989	418.75	50.8224	BUD31 homolog
BVES	100548587	2.5	2.38048	4.25	3.20156	3	0.816497	4.75	5.5	6.25	9.84463	2.75	3.59398	1.75	1.70783	3.5	1.91485	blood vessel epicardial substance
BYSL	100546680	117.75	40.9095	117.75	40.0198	96.25	37.1338	83.75	41.339	124.75	40.4011	154.25	54.89	103.25	27.6812	101	10.8012	bystin like
BZW1	100549419	1712.5	390.649	2406.75	485.678	1823.5	342.406	1743.25	305.615	2463	394.973	2323.5	149.699	1558.25	311.231	1995.75	356.378	basic leucine zipper and W2 domains 1
BZW2	100545582	171.25	64.3033	254.25	58.4943	230.75	63.6625	182.25	54.8475	235.25	36.573	251.5	17.2337	194.75	33.2704	226.25	51.5129	basic leucine zipper and W2 domains 2
C10H14orf80	100544249	19.75	4.5	37.5	2.38048	19	9.27362	24.5	16.7432	36	12.0554	42.5	11.0905	22.75	16.6608	30.5	3.78594	chromosome 10 C14orf80 homolog
C10H1orf112	100549679	19.75	6.29153	37.25	14.4539	18	3.55903	21.5	10.2144	40.25	34.5868	37	9.62635	21.5	11.5614	26.75	2.21736	chromosome 10 C1orf112 homolog
C10H1orf123	100540600	164.25	81.1434	267.5	38.4057	197.5	36.2629	183.5	68.4909	268.5	75.4652	260	9.86577	158.75	65.0865	276.25	79.6885	chromosome 10 C1orf123 homolog
C10H1orf146	100542436	1	0.816497	2.75	1.70783	1.5	0.57735	0.75	0.5	2.25	2.06155	2.25	1.5	2.75	0.5	2	1.41421	chromosome 10 C1orf146 homolog
C10H1orf168	104912433	171.75	64.2774	148	35.3365	134.75	35.3777	127.25	36.5274	106.5	22.3979	119.5	11.8181	104	8.98146	120.5	25.7229	chromosome 10 C1orf168 homolog
C10H1orf21	100550550	17	3.16228	10	1.41421	13.25	9.60469	17	1.63299	9	3.82971	15.75	2.62996	16.75	3.59398	10.75	4.03113	chromosome 10 C1orf21 homolog
C10H1orf210	104912480	250.75	71.7745	338	159.539	228.75	52.7281	266.5	117.928	304	101.479	361.5	91.267	247.5	86.2496	231.75	29.5903	chromosome 10 C1orf210 homolog
C10H1orf27	104912237	455	82.0041	590.5	91.8894	474.75	135.805	370.25	130.173	556.5	110.431	490.75	66.1432	366.25	115.032	436.75	59.5224	chromosome 10 C1orf27 homolog
C10H1orf52	104912407	47	22.7743	81.75	10.4363	61	19.9165	48	9.0185	69.5	9.94987	77.25	5.37742	48.5	21.9773	70.25	17.8769	chromosome 10 C1orf52 homolog
C11H17orf50	104912582	0.75	0.5	0	0	0	0	0.75	0.957427	2.25	2.62996	1.75	0.957427	2	2	0.75	0.957427	chromosome 11 C17orf50 homolog
C11H18orf32	100543900	271.25	111.045	466	178.099	317.25	127.246	249	109.833	431.5	48.0104	388	54.191	247.25	98.9861	363.75	91.0911	chromosome 11 C18orf32 homolog
C11H21orf2	100540179	90.5	19.2959	181.5	61.4085	104.5	34.8951	95.25	25.2636	147.5	38.0745	189.25	57.3956	106	11.4018	133.75	7.13559	chromosome 11 C21orf2 homolog
C11H2orf54	104912597	19.5	5.19615	26	6.9282	25	17.0098	32	14.5831	29.25	9.03235	43.5	15.1548	24.75	4.03113	29	6.58281	chromosome 11 C2orf54 homolog
C11H2orf82	104912613	0.5	1	1.5	1.29099	0.75	1.5	0.75	0.957427	1	0.816497	1.25	1.25831	1.25	0.957427	0	0	chromosome 11 C2orf82 homolog
C11H3orf33	100547024	138.75	17.8396	135	60.2052	160.5	41.0244	150.25	52.5063	136	26.5456	181.5	42.7824	152.5	52.3355	116	32.5269	chromosome 11 C3orf33 homolog
C11H3orf58	100543725	52	8.83176	59.25	11.5578	65.25	15.7348	51	13.0384	61.75	20.5	55.25	9.84463	51.5	25.9551	71.25	25.5392	chromosome 11 C3orf58 homolog
C11H3orf70	100551011	26.25	5.058	29.75	2.36291	31.75	10.7199	27.75	8.8459	26	10.4563	44.25	8.05709	23.25	8.18026	31.25	6.89807	chromosome 11 C3orf70 homolog
C12H15orf39	104912753	16.25	12.1209	15.75	8.92095	16.5	11.0303	13.25	4.57347	22.5	7.04746	15.25	7.88987	18.75	5.7373	13.75	6.65207	chromosome 12 C15orf39 homolog
C12H15orf40	100543261	196.75	63.6468	268.75	27.8613	229	56.0535	220.5	71.8958	291	56.2554	292.75	18.1177	194.5	80.343	263.25	36.9358	chromosome 12 C15orf40 homolog
C12H15orf48	100550915	35.75	14.8633	46.25	5.12348	39.25	20.998	34.75	25.8247	48.75	13.7204	50.5	19.0526	42.25	18.8922	43	10.4243	chromosome 12 C15orf48 homolog
C12H15orf59	104912751	0	0	0	0	0	0	0	0	0	0	0	0	0	0	0	0	chromosome 12 C15orf59 homolog
C12H15orf61	104912891	40.25	18.3734	57.5	19.192	55.5	9.74679	44	26.4449	59.75	21.7926	87.25	28.0639	43.25	16.5806	56.25	10.6262	chromosome 12 C15orf61 homolog
C12H15orf65	104912813	0	0	0	0	0	0	0	0	0	0	0	0	0	0	0	0	chromosome 12 C15orf65 homolog
C13H16orf70	100542701	129.25	30.3246	166.75	20.3695	135.25	24.1851	123.25	9.21502	137.5	7.76745	144.5	18.0831	119	33.0151	142	31.1127	chromosome 13 C16orf70 homolog
C13H16orf74	100540706	1.5	1.91485	1	0	1	0.816497	1.25	1.5	1	0.816497	1	1.1547	2.5	1.91485	2	1.41421	chromosome 13 C16orf74 homolog
C13H16orf87	100550918	32.5	12.7148	42	12.0277	46.25	11.0265	35.5	10.7548	45.25	10.2103	47.75	10.0789	36.5	12.6623	37.25	6.34429	chromosome 13 C16orf87 homolog
C14H3orf14	104913179	62	17.3397	108.5	19.9416	96.75	42.6956	86.75	13.351	77.75	33.6885	82.75	17.8022	75.5	24.5561	74.25	23.0416	chromosome 14 C3orf14 homolog
C14H3orf18	100543324	105.5	18.4842	107	25.5734	92.5	12.6886	77.25	11.6726	82.5	24.6238	97.75	14.3846	68	23.4236	103.25	12.2848	chromosome 14 C3orf18 homolog
C14H3orf67	100546155	11	8.3666	14.5	8.81287	13.75	6.84957	11.75	8.30161	9.25	4.64579	13.75	8.13941	9.5	3.87298	10.25	5.43906	chromosome 14 C3orf67 homolog
C15H5orf15	100546767	721.5	272.154	983	168.92	807	204.784	737.5	267.353	1204	181.323	966	242.914	592	169.896	794	143.657	chromosome 15 C5orf15 homolog
C15H5orf24	100545692	146.75	51.5129	113.25	14.9081	135.5	35.6791	94.75	16.8795	92.5	13.9164	97.25	21.2505	87	37.5322	96	8.12404	chromosome 15 C5orf24 homolog
C15H5orf47	109370088	11.25	4.03113	16	2.82843	16	0.816497	11	6.97615	12	4.96655	17.5	7.50555	11	4.96655	18.75	6.94622	chromosome 15 C5orf47 homolog
C15H5orf58	104913245	17	11.5758	48	18.3848	42	37.1035	19.5	16.0104	11.75	8.4212	47.75	47.2043	41	13.1149	39	15.2534	chromosome 15 C5orf58 homolog
C16H16orf45	100542337	0	0	0	0	0	0	0	0	0	0	0.25	0.5	0.25	0.5	0	0	chromosome 16 C16orf45 homolog
C16H16orf52	100546002	27.5	6.45497	32.5	2.38048	39.25	9.60469	27.75	12.1209	33.5	4.20317	32.25	8.26136	24.75	8.01561	32	3.16228	chromosome 16 C16orf52 homolog
C16H16orf59	100550406	45.75	22.2916	51.25	9.10586	50.75	31.8368	48.5	27.16	45	16.7929	62.5	23.1589	38.5	7.93725	37.25	8.4212	chromosome 16 C16orf59 homolog
C16H16orf72	100549230	686.75	306.926	966	159.426	713	223.358	641.75	221.016	903.25	73.3547	879.25	30.0153	531	163.587	714.5	126.466	chromosome 16 C16orf72 homolog
C16H7orf26	100539316	41.25	15.9243	44.75	15.4785	37.75	6.29153	37	6.48074	39.25	11.9548	45	15.4488	38	12.5167	42	7.78888	chromosome 16 C7orf26 homolog
C16H7orf50	100547185	168.75	113.07	325	62.1879	197.5	102.341	166.5	46.1916	211.5	31.9635	271.75	28.5117	187	96.4469	261.75	101.286	chromosome 16 C7orf50 homolog
C16H7orf62	0	14.5	2.08167	22	10.3602	24.25	6.65207	14.25	5.79511	19.5	7.93725	22	6.97615	15	5.65685	15	4.54606	0
C16H8orf33	104913509	103.5	36.3822	129.25	30.5219	107	51.8266	86.75	24.4319	107.25	27.8493	138.75	15.0859	94.25	22.6182	112.25	27.2075	chromosome 16 C8orf33 homolog
C17H12orf43	100540917	631.5	121.3	779.75	355.058	544.25	130.439	692.75	264.557	879	232.415	493.5	145.832	504.5	58.1808	449.25	146.491	chromosome 17 C12orf43 homolog
C17H12orf49	100549897	54	36.6697	77.5	12.7932	72	30.0666	57	25.4427	87.75	28.6516	93.75	14.9972	49.75	13.7204	73.5	10.116	chromosome 17 C12orf49 homolog
C17H12orf65	100540556	192.75	29.8594	225.25	28.6865	220.25	4.85627	187	14.0949	226.25	46.3995	213.5	15.2862	206	40.025	197.75	24.6762	chromosome 17 C12orf65 homolog
C17H5orf52	109370359	0	0	0	0	0	0	0	0	0	0	0	0	0	0	0	0	chromosome 17 C5orf52 homolog
C19H9orf142	104913646	21	8.90693	24.25	4.11299	23.5	6.60808	21	9.20145	26.25	10.9962	39.75	23.2719	21.75	1.5	28	10.2307	chromosome 19 C9orf142 homolog
C19H9orf16	104913671	186.25	45.7557	272.75	39.3139	245.75	45.5366	204.5	56.5302	247.25	57.2967	302.25	12.0381	200.5	24.9867	252.25	25.8892	chromosome 19 C9orf16 homolog
C19H9orf172	100546161	2.75	1.70783	0.5	0.57735	2.25	2.62996	3.25	5.85235	2	2.16025	3.5	1.91485	1.25	0.957427	1.75	1.70783	chromosome 19 C9orf172 homolog
C19H9orf69	0	51.5	20.0749	67.5	5.91608	60	15.6418	63	17.224	72	26.5456	80	18.0185	57.25	11.1168	63.75	6.23832	0
C19H9orf78	100547954	136.75	28.7446	158.25	19.6532	148.75	10.3722	119.75	31.2876	140.5	10.504	154	18.1659	136.5	28.4781	158	19.9499	chromosome 19 C9orf78 homolog
C1D	100550837	96	46.9255	155.5	6.245	136.5	63.4166	100.75	39.9114	136.75	26.7379	166.5	29.2176	94	23.9026	139.75	34.2771	C1D nuclear receptor corepressor
C1GALT1	100542429	177	83.8173	314.25	34.3645	235	103.521	201.75	109.308	295.5	51.4166	300.25	24.1988	176	75.4188	291	44.9073	core 1 synthase, glycoprotein-N-acetylgalactosamine 3-beta-galactosyltransferase 1
C1GALT1C1	100543008	245.5	71.4679	297.5	19.6384	288.75	57.3258	205.75	38.2394	297.5	39.7869	340.75	45.0361	218.5	22.1284	281.75	23.085	C1GALT1 specific chaperone 1
C1H11orf54	100547051	617.25	107.738	738.5	43.9507	663.25	138.738	770.25	204.669	989	144.674	872	139.745	556	161.516	727.5	173.393	chromosome 1 C11orf54 homolog
C1H11orf70	100545100	3.25	0.5	1.5	1.29099	2.5	1.73205	2	1.41421	1.25	0.957427	4.75	3.77492	3.5	1.29099	3.5	1.73205	chromosome 1 C11orf70 homolog
C1H11orf87	100539285	93	72.8331	190.75	179.736	212	173.875	81.25	43.5536	132	91.3273	422.25	166.766	180.75	96.7174	328.75	126.653	chromosome 1 C11orf87 homolog
C1H11orf97	104909375	0	0	0.25	0.5	0.5	0.57735	0.75	0.5	0.75	0.957427	0.75	0.5	0	0	0.5	0.57735	chromosome 1 C11orf97 homolog
C1H12orf29	100543503	166	18.5472	222	42.4578	205.75	68.9607	155.25	31.3834	185	24.8328	210	10.5198	154.25	29.5113	164.75	17.2699	chromosome 1 C12orf29 homolog
C1H12orf4	100548684	200	44.5047	262.25	58.7445	245.75	53.8602	196	34.1077	243.75	16.7606	241.5	19.2094	170.5	34.5012	219.5	60.2467	chromosome 1 C12orf4 homolog
C1H12orf40	104917429	3	1.1547	3.75	2.21736	3.25	1.25831	3	1.41421	3.25	2.06155	4.25	2.75379	2.5	1.73205	3.25	1.5	chromosome 1 C12orf40 homolog
C1H12orf45	100545511	141.25	66.8051	248.25	58.7048	214.5	75.2839	144.5	37.099	212.75	52.4873	276.25	33.3604	165.75	63.1526	213.25	45.5073	chromosome 1 C12orf45 homolog
C1H12orf50	100543347	23	3.55903	31.25	10.0457	35.75	10.2429	26.25	7.80491	22	6.97615	32	6.58281	17.25	4.42531	32.5	5.19615	chromosome 1 C12orf50 homolog
C1H12orf57	100540977	27	15.0111	26.25	8.38153	22.25	12.0381	25.75	10.8743	36.25	11.6154	59.25	56.0201	26.5	6.40312	34.25	24.1437	chromosome 1 C12orf57 homolog
C1H12orf66	100542458	206.5	33.4913	209.25	34.5965	263.25	49.0399	207.25	29.3754	218	23.9305	220.75	28.8372	193.5	35.6511	193	50.2991	chromosome 1 C12orf66 homolog
C1H12orf73	100543504	206	78.2091	309.5	85.2232	294.75	38.3786	197.5	17.767	283.75	61.5379	310.75	32.6535	221.75	43.5842	266.5	37.9693	chromosome 1 C12orf73 homolog
C1H12orf75	100545048	21	17.224	35.5	13.6991	26	7.43864	17.25	12.7377	52.75	18.9627	27	11.225	30	6.16441	21.25	7.04154	chromosome 1 C12orf75 homolog
C1H21orf140	104914296	0	0	0	0	0	0	0	0	0	0	0	0	0	0	0	0	chromosome 1 C21orf140 homolog
C1H21orf59	100538411	143.25	15.4353	168.25	25.9663	167	28.0832	135.5	25.41	170.5	29.6929	192.75	43.3772	149.75	35.5563	153.75	34.7695	chromosome 1 C21orf59 homolog
C1H21orf62	100542979	200	31.8015	208	113.827	175.25	46.3852	199.5	36.8465	228.25	97.722	209.75	78.5042	170	69.7615	146.75	38.6728	chromosome 1 C21orf62 homolog
C1H21orf91	100546632	44.5	18.6994	46.5	9.11043	48	13.2162	39.5	10.5357	39.5	6.55744	57	10.4243	44.5	11.3871	48	8.83176	chromosome 1 C21orf91 homolog
C1H22orf23	100540783	2	1.1547	2.75	2.87228	3	0.816497	1.75	0.5	2.25	0.957427	3.5	1.29099	2.5	1.73205	2	1.82574	chromosome 1 C22orf23 homolog
C1H2orf40	100544482	3	2.58199	7	6.0553	6	3.65148	4.75	4.34933	7.25	4.34933	9	3.26599	4	1.41421	6.5	2.88675	chromosome 1 C2orf40 homolog
C1H2orf49	100543602	147.5	46.6226	211.5	27.0123	185	45.9783	156.75	51.3055	171	34.7275	189.5	13.5277	139.5	28.243	172.5	29.3087	chromosome 1 C2orf49 homolog
C1H3orf30	104913464	0	0	0	0	0	0	0	0	0	0	0	0	0	0	0	0	chromosome 1 C3orf30 homolog
C1H3orf38	100550730	110	43.9014	173.75	34.5868	130.5	41.065	118.75	41.2745	152.75	10.8436	157.75	17.3853	106	42.9496	129.25	24.4728	chromosome 1 C3orf38 homolog
C1H3orf52	100550117	125.75	36.6731	128.25	50.0358	148	26.4575	125.75	22.3961	125.25	20.0728	136.75	13.5984	103.25	15.7771	141.5	59.6797	chromosome 1 C3orf52 homolog
C1H7orf49	104910589	41	4.83046	62.5	19.9416	58.5	14.7535	56.75	19.4829	52.25	10.8128	83.25	23.6132	46	12.3558	75.75	13.2759	chromosome 1 C7orf49 homolog
C1HXorf23	100550481	611	111.788	703.25	107.559	745.25	149.729	673.25	149.127	610.25	184.393	692.5	77.5177	511.5	121.865	568.25	46.5358	chromosome 1 CXorf23 homolog
C1HXorf36	100539742	13.5	3.31662	14.75	7.04154	17.5	3.31662	16	8.60233	15	7.34847	17.5	2.88675	14.25	1.70783	22.25	9.77667	chromosome 1 CXorf36 homolog
C1QA	100546926	230.75	156.071	171.5	48.7613	217.5	166.466	224.75	150.662	155.75	56.7883	334	228.405	165.5	68.559	200	99.1564	complement C1q A chain
C1QB	100546619	198	87.7306	223	26.2425	247.75	138.94	203.25	86.7117	209.25	86.9612	382.75	218.628	171	54.3568	256.25	54.2671	complement C1q B chain
C1QBP	100541884	1271.75	205.068	1593.75	117.102	1610.5	328.374	1292	176.395	1652.75	353.549	1539.5	150.345	1229.5	200.64	1526.25	263.664	complement C1q binding protein
C1QC	100546774	418.75	79.9849	374.5	76.7442	494.75	119.82	475.25	111.063	356.75	98.5034	517.5	217.793	395.75	57.8525	415	72.2265	complement C1q C chain
C1QL1	104914560	1.5	1	0.25	0.5	0.75	0.957427	0.5	0.57735	0	0	0.75	1.5	0	0	0.25	0.5	complement C1q like 1
C1QTNF1	104909249	18.75	8.46069	11.75	3.86221	15.75	10.9049	18.5	13.1276	14.75	6.18466	28.5	18.412	19.5	9.29157	17.75	6.29153	C1q and TNF related 1
C1QTNF2	100548305	19	6.37704	11	5.47723	18.5	7.50555	19.5	9.67815	12	7.07107	16.75	1.70783	20	6.16441	21.5	3.41565	C1q and TNF related 2
C1QTNF3	104914833	0	0	0.25	0.5	0	0	0.25	0.5	0	0	0	0	0.25	0.5	0	0	C1q and TNF related 3
C1QTNF4	100547525	2	1.41421	1.5	0.57735	1.25	1.25831	0.25	0.5	2.5	2.38048	2.25	0.5	3	2.16025	2.5	2.08167	C1q and TNF related 4
C1QTNF5	100539115	7.5	3.69685	6.75	3.0957	8.75	6.84957	7.75	8.88351	8.5	5.91608	17.25	11.9548	12	8.16497	11.25	4.57347	C1q and TNF related 5
C1QTNF6	100538924	66.25	28.2887	70	23.4663	73.75	12.6326	75.75	16.8003	76	10.4881	75.5	11.8181	71.5	20.4695	77.25	15.3052	C1q and TNF related 6
C1QTNF7	100546450	4.75	0.957427	7.25	3.77492	9.25	4.99166	8.5	6.75771	4	2.70801	7.75	2.5	8.25	3.5	5.5	3.10913	C1q and TNF related 7
C1QTNF8	100546613	1	1.1547	0.5	0.57735	0.5	1	0.75	0.957427	0.25	0.5	0.25	0.5	0.75	0.957427	0	0	C1q and TNF related 8
C1R	100549554	4442.75	931.496	3599	348.936	4206	586.27	3350.25	662.996	3642.5	498.007	4188.75	260.312	2974.5	569.155	3571.75	580.078	complement C1r
C1S	100549400	10455.8	1347.15	8571.25	1423.8	9652.75	1841.36	8537.25	2339.17	9284.25	914.756	9342.5	1118.17	5708.25	1842.83	7572.75	1096.83	complement C1s
C20H17orf58	100542494	110.75	23.838	118.25	10.6888	140	11.4891	101.25	6.99405	105	10.9848	120.25	5.31507	107.5	17.5973	116	22.7303	chromosome 20 C17orf58 homolog
C20H17orf62	100548208	114.5	46.3932	191	42.2453	148.25	34.3354	132.25	92.204	152	64.6581	214.75	3.86221	105	62.5939	151	9.76388	chromosome 20 C17orf62 homolog
C20H17orf67	104913815	0.25	0.5	1	0	1.25	1.5	0.25	0.5	2	1.41421	0.5	0.57735	0.75	0.5	1	0.816497	chromosome 20 C17orf67 homolog
C20H17orf75	100543891	85.75	37.0799	165.75	21.8232	112	51.4393	89.5	50.5734	145.5	18.4842	157.25	16.0494	84.25	45.1544	129.25	27.6812	chromosome 20 C17orf75 homolog
C20H17orf80	100538910	157.75	33.9841	218.25	34.827	203.75	11.644	195.75	47.6541	211	33.5857	234	19.5448	171	34.9571	208	39.3022	chromosome 20 C17orf80 homolog
C21H17orf64	104913959	0	0	0	0	0.25	0.5	0	0	0	0	0	0	0	0	0	0	chromosome 21 C17orf64 homolog
C21H17orf97	104913939	0.5	0.57735	0.25	0.5	0	0	0.25	0.5	0	0	0.25	0.5	0.25	0.5	0	0	chromosome 21 C17orf97 homolog
C22H20orf24	100541631	812.5	140.998	1112.75	44.9546	981	84.2734	856.75	231.681	1152.75	147.651	1101.25	116.305	812.25	195.737	1044.5	188.931	chromosome 22 C20orf24 homolog
C22H20orf85	109370699	0	0	0	0	0	0	0	0	0	0	0	0	0	0	0	0	chromosome 22 C20orf85 homolog
C23H1orf158	100541730	0.75	0.957427	1	0.816497	1	1.41421	0.75	1.5	0.25	0.5	1.25	0.5	0.75	0.957427	0.25	0.5	chromosome 23 C1orf158 homolog
C23H1orf159	100542095	48.5	3.69685	60.25	11.8145	61.75	9.67385	59	13.9284	54.75	11.9548	60	9.05539	53.5	13.1783	50.75	1.70783	chromosome 23 C1orf159 homolog
C23H1orf167	100545852	17	5.35413	18	6.27163	15.75	8.99537	17.5	4.65475	16.25	9.17878	11	4.24264	8	3.4641	17.5	6.55744	chromosome 23 C1orf167 homolog
C23H1orf174	104914116	112.5	15.9269	150.75	23.9357	110.5	13.9164	114	42.4814	154	29.2461	123.75	16.5202	101.75	26.3992	121	27.2519	chromosome 23 C1orf174 homolog
C23H1orf50	100547546	79.75	10.2103	97.25	11.6154	96	5.65685	75	19.9499	103	30.4302	117.75	21.6699	88.25	15.8403	100.5	10.3763	chromosome 23 C1orf50 homolog
C24H2orf42	100546074	34.5	15.1548	27.25	8.95824	38	15.384	29	17.2047	26.25	7.41058	35.75	11.0567	35.25	12.0934	31.5	11.3578	chromosome 24 C2orf42 homolog
C24H8orf4	100551081	491.5	156.121	407	81.433	536.5	135.915	459	138.812	475.75	207.224	449.25	231.585	411.25	21.3912	436.5	158.473	chromosome 24 C8orf4 homolog
C25H1orf216	104914313	0	0	1	0.816497	0.75	0.957427	0.75	0.5	0.5	0.57735	0	0	0.5	0.57735	1.25	1.25831	chromosome 25 C1orf216 homolog
C25H1orf94	109370940	0	0	0	0	0	0	0	0	0	0	0	0	0	0	0	0	chromosome 25 C1orf94 homolog
C26H11orf1	104914391	0	0	0	0	0	0	0.25	0.5	0	0	0	0	0	0	0	0	chromosome 26 C11orf1 homolog
C26H11orf52	100549799	253.25	48.1067	269	36.5605	290.25	25.5392	301.5	46.5081	263.5	35.8562	338.5	23.1876	237.25	46.8072	272.5	77.7453	chromosome 26 C11orf52 homolog
C26H11orf57	100549491	252.75	51.2079	200.5	41.493	287.75	92.7842	233.25	64.2981	204.75	46.1835	254.5	41.1704	192	54.997	192	12.8323	chromosome 26 C11orf57 homolog
C26H11orf63	104914352	1.25	1.89297	2	2	1	0.816497	0.75	0.957427	1.5	1.29099	0.5	0.57735	1.25	0.957427	0.5	0.57735	chromosome 26 C11orf63 homolog
C26H11orf88	104914369	0.25	0.5	0.25	0.5	0.5	1	0.5	0.57735	0.25	0.5	0.5	0.57735	0	0	0.25	0.5	chromosome 26 C11orf88 homolog
C28H1orf116	104914486	528.5	348.441	318.75	120.037	374	209.959	356.5	202.238	327	82.8372	386.25	206.235	349.75	188.413	293.75	67.5395	chromosome 28 C1orf116 homolog
C28H1orf186	104914492	1	0.816497	1.25	1.25831	0.75	0.957427	1	1.1547	0.75	0.5	1.75	0.5	0.75	0.957427	0.25	0.5	chromosome 28 C1orf186 homolog
C28H1orf74	104914512	27.5	3.69685	47.75	8.53913	40.75	10.9962	28	9.4163	40.75	12.4466	57.5	20.0083	30	4.39697	50.75	7.80491	chromosome 28 C1orf74 homolog
C28H6orf106	100545297	511.25	80.1639	624	52.504	597.5	97.5175	522.5	124.227	598.75	74.9772	541.75	91.5328	404	79.4187	528.5	64.7585	chromosome 28 C6orf106 homolog
C28H6orf132	104914477	242	24.3447	331	37.8682	275.25	21.4845	252	41.336	368.75	18.9978	384.5	63.4061	260	60.5034	323.25	84.425	chromosome 28 C6orf132 homolog
C28H6orf89	100541636	629.75	122.088	864.5	408.128	838	205.426	805.25	255.746	788	151.8	833	215.071	707.75	150.241	751.75	63.0787	chromosome 28 C6orf89 homolog
C2CD2	100548580	152	35.1094	154.75	15.6285	160.25	61.2719	139	62.2308	165.25	23.9357	165.25	9.91211	111.75	36.4269	153.25	49.4798	C2 calcium dependent domain containing 2
C2CD2L	100541627	160	48.518	205.5	22.1284	170.75	35.9015	144	15.3406	185.5	29.7153	192.75	29.3754	135	28.4839	171.75	16.9189	C2CD2 like
C2CD4C	104914695	0	0	0	0	0	0	0	0	0	0	0	0	0	0	0	0	C2 calcium dependent domain containing 4C
C2CD5	100548074	447.75	78.9404	579	80.8744	526.25	55.0538	557.25	166.135	549.5	59.3324	609	66.0202	367.75	105.547	505.5	98.0697	C2 calcium dependent domain containing 5
C2H1orf100	109366361	0.75	0.957427	1.5	1.29099	1	1.41421	0.75	0.957427	3.5	2.51661	2.25	0.957427	1.25	0.957427	1.25	1.25831	chromosome 2 C1orf100 homolog
C2H1orf101	0	12	4.96655	16.75	8.5	12.5	1.73205	11.5	11.8462	20.75	17.2313	19.5	2.08167	7	4.76095	13	4.96655	0
C2H1orf115	104909605	605.75	310.734	772.75	203.785	813.75	380.421	666.25	210.407	781.75	230.342	668.75	33.2403	539.5	195.401	700	228.673	chromosome 2 C1orf115 homolog
C2H1orf131	104909694	92	24.4268	74.75	6.5	163	70.0571	126.25	27.4029	86.75	18.554	97.25	12.0381	95	32.8735	77.75	8.77021	chromosome 2 C1orf131 homolog
C2H1orf198	100542058	58	16.2275	92.5	13.5769	88.25	46.4426	80	36.833	70.5	16.2583	107	10.6771	69.5	20.8726	80.5	16.1348	chromosome 2 C1orf198 homolog
C2H2orf50	100538516	0	0	0	0	0	0	0	0	0	0	0	0	0	0	0	0	chromosome 2 C2orf50 homolog
C2H2orf70	100539394	0	0	0	0	0	0	0	0	0	0	0	0	0	0	0	0	chromosome 2 C2orf70 homolog
C2H2orf71	104909509	0.25	0.5	0	0	0	0	0	0	0.25	0.5	0	0	0.75	0.957427	0.5	0.57735	chromosome 2 C2orf71 homolog
C2H6orf120	100545005	43.25	8.99537	52	14.1421	46.5	6.245	44.25	5.5	43	5.94418	39.25	4.03113	39.25	6.23832	41.75	10.9049	chromosome 2 C6orf120 homolog
C2H6orf163	100543453	1	1.41421	1.5	1	2.75	0.957427	1.5	0.57735	1.25	0.5	2.5	0.57735	1.5	0.57735	1.5	1.91485	chromosome 2 C6orf163 homolog
C2H6orf203	100547208	403.25	86.9919	488.5	50.7904	503.25	119.293	436.75	95.5244	459.75	62.9305	560.5	29.4901	420	85.4907	465.75	110.792	chromosome 2 C6orf203 homolog
C2HXorf21	104909790	1	1.41421	1.25	0.957427	2	1.1547	4.5	3.10913	2.25	1.89297	3	1.82574	1.75	1.70783	2.5	1.91485	chromosome 2 CXorf21 homolog
C3	100551026	51274.2	31250	34882	8524.83	32537	6883	30243	12130.4	31783	8684.01	48193.8	25832.5	33222.2	6625.57	39256.5	4794.77	complement C3
C30H19orf35	104914669	3.75	2.62996	2.25	0.5	3.75	1.25831	4	2.16025	1.5	0.57735	6.5	1.29099	3.25	2.87228	2.25	0.957427	chromosome 30 C19orf35 homolog
C30H19orf44	104914727	46.25	10.2429	51.75	10.4363	45.75	13.9613	43.75	4.34933	45	8.3666	51.25	3.59398	34.75	17.7459	48	16.2686	chromosome 30 C19orf44 homolog
C30H19orf45	0	35.75	33.3604	62.5	55.26	39.5	31.8381	56.25	66.6852	47.25	42.7736	67.75	57.5927	44.75	18.9275	48.75	23.2433	0
C30H19orf60	104914721	26.25	14.2449	30.25	8.30161	23.25	11.2361	29	20.7043	28.5	20.0416	46.25	23.429	30.75	11.7296	30	15.8745	chromosome 30 C19orf60 homolog
C30H19orf70	100540720	86.25	38.1608	121	23.2379	96.75	51.9383	88.75	56.0439	122	61.5196	167.75	92.2402	92.5	24.96	148.5	60.1027	chromosome 30 C19orf70 homolog
C30H19orf71	104914646	0	0	0	0	0	0	0	0	0	0	0.25	0.5	0	0	0	0	chromosome 30 C19orf71 homolog
C3H18orf21	100544229	55.25	6.5	58.5	12.5033	57	6.97615	54	16.4924	48.5	12.0692	51.25	4.78714	53.75	14.198	48.25	10.2429	chromosome 3 C18orf21 homolog
C3H18orf63	104910226	16	12.1106	14.5	8.73689	13	4.54606	14.5	9.46925	13.5	6.55744	10	4.96655	5	2.70801	10.75	2.21736	chromosome 3 C18orf63 homolog
C3H18orf8	100541751	313.5	65.2457	308.25	60.6541	348	46.9326	284	51.1143	332.5	59.9917	333	30.692	271.5	47.0071	330.25	28.5467	chromosome 3 C18orf8 homolog
C3H5orf22	100547469	143.5	69.6156	179.5	44.1626	141.75	44.8507	117.75	49.8289	147	29.9221	145.25	6.07591	117.25	36.1421	133.25	25.0649	chromosome 3 C5orf22 homolog
C3H5orf49	100540582	20.5	9.32738	21.75	3.0957	20.75	3.30404	15.75	2.5	16.5	10.083	22.75	5.18813	17.75	4.03113	22.5	4.65475	chromosome 3 C5orf49 homolog
C3H6orf62	100551254	1223.75	336.943	2000	323.16	1727.25	656.225	1396	457.342	1678.75	271.645	2163.75	105.998	1253.5	431.237	1673.5	104.443	chromosome 3 C6orf62 homolog
C3H7orf57	100541193	1.5	1.73205	1.25	0.5	1.25	1.25831	2	1.82574	3	2.16025	4.5	1.29099	2.25	2.06155	3.75	0.957427	chromosome 3 C7orf57 homolog
C3H7orf72	100543298	0.5	0.57735	0.25	0.5	0	0	0	0	0.25	0.5	0.25	0.5	0	0	0	0	chromosome 3 C7orf72 homolog
C3H8orf22	104910312	11858.5	5456.45	11694.2	9525.51	15250.2	5519.48	12291	8795.13	16316.2	11217.1	14261	7772.55	10087	5849.92	13957	819.208	chromosome 3 C8orf22 homolog
C3H8orf37	100546138	28	6.8313	38.5	9.03696	35	16.1038	24.25	10.5633	29.5	4.04145	33.75	4.99166	20.5	2.08167	32.5	6.60808	chromosome 3 C8orf37 homolog
C3H8orf46	100542063	10.75	10.1448	12	6.58281	21.75	8.8459	13.25	5.5	15	13.5154	16.5	8.18535	17	5.7735	15.75	3.86221	chromosome 3 C8orf46 homolog
C3H8orf76	100545162	291.25	56.1983	368.5	79.7183	337	58.8614	283.25	67.0392	354	71.6566	386.25	52.7028	261.5	86.766	347.5	30.8167	chromosome 3 C8orf76 homolog
C3H8orf88	100541702	0	0	0	0	0	0	0	0	0	0	0	0	0	0	0	0	chromosome 3 C8orf88 homolog
C4H20orf194	100540223	491	165.9	1236.5	1013.71	1860.5	1756.27	714	315.552	538.5	201.121	1245.25	174.771	825.25	434.281	1336.75	548.956	chromosome 4 C20orf194 homolog
C4H4orf17	104910730	143	41.2391	215.25	38.2568	163.75	40.0115	119.75	43.3772	114.75	62.4466	137.5	30.4467	179	56.3619	157	60.0056	chromosome 4 C4orf17 homolog
C4H4orf19	104910795	0	0	0	0	0	0	0.5	1	0.25	0.5	0	0	0.75	0.957427	0	0	chromosome 4 C4orf19 homolog
C4H4orf33	104915447	100.25	28.1943	114.25	30.7937	117.75	31.3409	83.5	13	100.75	28.8256	103.5	20.6801	98.5	25.1462	105.75	26.1836	chromosome 4 C4orf33 homolog
C4H4orf45	109367118	10.75	6.94622	14.5	12.5033	13	5.47723	9.75	5.12348	23.25	6.89807	10.5	6.55744	10.25	3.86221	10.75	4.78714	chromosome 4 C4orf45 homolog
C4H4orf46	104910505	12.5	4.43471	20.25	3.59398	17.25	5.5	13.5	2.51661	21.25	4.11299	22	9.30949	14.5	5.44671	13.75	4.19325	chromosome 4 C4orf46 homolog
C4H4orf47	100548850	12	6.53197	17.25	5.7373	19.25	8.95824	11.75	5.058	18.5	9.74679	22.5	10.3441	15.5	7.04746	14.25	5.7373	chromosome 4 C4orf47 homolog
C4H4orf48	104910854	16.25	8.61684	18.5	6.13732	21.75	9.14239	23.75	15.4569	28.5	11.7047	35	8.28654	28	14.0238	23.5	4.43471	chromosome 4 C4orf48 homolog
C4H4orf50	104910830	0	0	0.75	0.957427	0	0	0.5	0.57735	0	0	0	0	1	0.816497	0.5	1	chromosome 4 C4orf50 homolog
C5	100538532	8971.25	2552.81	9398.5	2780.33	7147.5	2564.28	5228	2162.06	6646.75	1037.46	8580	1609.29	5984.5	3003.4	9309.75	3051.5	complement C5
C5H11orf16	104910977	10.25	3.59398	22.25	6.29153	16	6.0553	12.75	6.39661	14.75	2.98608	12	4.54606	13.25	3.40343	7.75	4.78714	chromosome 5 C11orf16 homolog
C5H11orf24	104911051	390.75	68.8592	496.25	39.9865	509.5	48.6792	445.5	74.281	488.75	159.49	549.75	58.0136	416.25	100.181	472.25	114.715	chromosome 5 C11orf24 homolog
C5H11orf49	100538784	1.25	1.25831	2	0.816497	0.25	0.5	1.25	1.25831	1.25	0.957427	1	0.816497	1.25	1.89297	0.5	0.57735	chromosome 5 C11orf49 homolog
C5H11orf58	100547678	439.5	112.693	596.25	55.9546	529.75	82.887	447.25	106.001	593	79.3767	612	24.6035	440.5	95.828	512	91.7061	chromosome 5 C11orf58 homolog
C5H11orf74	104911078	2.75	3.5	3.25	1.89297	3.25	5.18813	1.75	1.5	3	1.1547	2.75	3.0957	1.75	1.70783	3	1.41421	chromosome 5 C11orf74 homolog
C5H14orf105	104911280	2.25	1.89297	1.5	0.57735	2.5	1.73205	1.75	2.87228	0.75	0.957427	2.75	2.21736	1.25	0.5	1.25	1.5	chromosome 5 C14orf105 homolog
C5H14orf132	104911231	0.25	0.5	0.25	0.5	0.25	0.5	0.25	0.5	0	0	0	0	0	0	0.5	1	chromosome 5 C14orf132 homolog
C5H14orf159	100539918	488.25	144.581	941	307.039	926.75	326.965	690.75	278.069	1002.25	354.303	1103.25	294.775	557	174.709	739.25	249.11	chromosome 5 C14orf159 homolog
C5H14orf166	100542532	661	92.9516	763.25	48.6921	758.75	115.28	667	43.2897	769.25	107.605	798.25	84.6734	667.25	90.6766	695.25	130.714	chromosome 5 C14orf166 homolog
C5H14orf169	0	30	9.83192	31.5	1.91485	35	4.08248	27.75	6.44851	30.75	8.80814	39	4.69042	33.25	7.932	35.25	7.80491	0
C5H14orf180	104911251	1	1.1547	0.25	0.5	1	0.816497	2	2.16025	0.5	1	0.75	0.957427	1	1.41421	1.25	1.25831	chromosome 5 C14orf180 homolog
C5H14orf2	100539352	503.5	407.909	1140.75	72.4724	553	287.846	620.75	423.467	1128.5	206.924	1140.75	119.366	547	296.709	1151.25	219.699	chromosome 5 C14orf2 homolog
C5H14orf37	104911279	0.25	0.5	0.75	0.5	1.5	1.29099	1	0.816497	0.75	0.957427	1.5	0.57735	0.5	0.57735	0.5	0.57735	chromosome 5 C14orf37 homolog
C5H14orf39	100544497	0	0	1.25	0.957427	1.25	2.5	1.75	2.87228	0.5	0.57735	2	1.1547	0.75	0.5	0.75	0.957427	chromosome 5 C14orf39 homolog
C5H14orf79	104911255	6.5	5	4.5	2.64575	8.25	1.25831	5.25	2.06155	8	4.32049	13	4.96655	8	4.76095	4.75	2.87228	chromosome 5 C14orf79 homolog
C5H15orf52	104910958	17	2.44949	13.75	8.99537	19.25	1.25831	18.25	6.18466	13.5	10.0167	15	4.83046	15.5	6.245	17.25	4.11299	chromosome 5 C15orf52 homolog
C5H15orf57	100542843	133	26.6208	120.25	31.9518	157.25	28.5818	127.75	19.2592	128.25	21.8079	118.5	7.85281	125	14.6969	106.25	17.6328	chromosome 5 C15orf57 homolog
C5H15orf62	104910960	40.25	15.9452	73	25.4165	41.5	7.72442	43	17.9444	76.75	22.2467	62.75	25.7083	48.25	18.2094	49	9.20145	chromosome 5 C15orf62 homolog
C6	104914855	7371	1713.11	5796.5	1044.64	4766.75	1404.46	3967.5	773.025	5088.25	1545.34	5887	1012.17	4198	1461.7	5740.75	951.945	complement C6
C6H10orf67	109368115	0	0	0	0	0.25	0.5	0	0	0.25	0.5	0.25	0.5	0.5	0.57735	0	0	chromosome 6 C10orf67 homolog
C6H1orf35	100549417	41.75	14.2215	28.75	4.71699	52.5	22.487	44	17.7951	34.5	19.9081	42.25	23.0416	42.75	16.3783	35.5	11.0303	chromosome 6 C1orf35 homolog
C6H7orf25	100541864	124.5	26.3629	174.5	24.5696	162	10.8934	138.25	39.744	182.5	30.3809	193.75	5.90903	136.5	44.9778	177	30.692	chromosome 6 C7orf25 homolog
C6H7orf31	104911489	6	5.35413	6.5	8.34666	3.25	3.30404	51	89.7144	5.5	3.10913	3.75	1.5	1.5	1	1.75	1.5	chromosome 6 C7orf31 homolog
C7	100546320	660.25	192.237	413.25	99.8945	609	448.164	545.5	258.708	508.25	445.19	606.5	142.269	472	204.331	504	109.709	complement C7
C7H21orf58	104911599	1	0.816497	1	1.41421	1.5	1.91485	2.75	2.21736	2.5	1.29099	2.25	1.89297	1	1.1547	0.75	0.957427	chromosome 7 C21orf58 homolog
C7H2orf66	100546959	77.5	15.8008	121	27.6043	96	16.7531	78.25	37.8979	97.75	23.9357	95.75	12.2304	74.75	16.1116	91.75	13.0224	chromosome 7 C2orf66 homolog
C7H2orf69	100542694	71.75	14.7958	110	14.0238	105	43.0581	73	14.4453	98.25	17.0171	102.75	9.3586	75.5	15.1107	90	12	chromosome 7 C2orf69 homolog
C7H2orf76	100548444	54.25	19.9562	78	18.2209	68.5	18.5203	69.5	40.0042	103.25	20.8066	102	8.75595	55.75	24.9983	81.75	9.03235	chromosome 7 C2orf76 homolog
C7H2orf88	104911634	27.25	12.1484	28	8.60233	33.25	17.6517	28.75	3.40343	47	25.364	37.75	12.5532	28.5	9.81495	21.75	10.0125	chromosome 7 C2orf88 homolog
C8A	100547483	7201.25	2193.45	6050.25	1088.02	5818.75	2240.46	4089.25	721.999	4911.25	440.918	7433.5	1810.19	4193.5	1227.61	6221.75	1295.26	complement C8 alpha chain
C8B	100547639	12561.2	3256.75	11055.8	996.117	10484.5	3644.43	7663.25	1592.47	9631.75	995.438	13549	2523.53	8321	2714.25	11574.2	2468.51	complement C8 beta chain
C8G	104913649	651	271.582	678	111.854	560.75	147.505	550.5	235.63	764.5	138.815	1319.5	748.189	667.25	60.8845	946.25	138.221	complement C8 gamma chain
C8H10orf107	104911926	4.75	4.57347	2.5	2.64575	3	2	2	1.41421	7	4.08248	9.75	2.98608	1.5	1.29099	6.25	1.5	chromosome 8 C10orf107 homolog
C8H10orf11	100550805	32.25	3.0957	25.5	1.73205	42.25	11.5289	31.25	12.9454	29.25	9.42956	36.25	8.30161	27	7.48331	37.75	13.2508	chromosome 8 C10orf11 homolog
C8H10orf128	104911961	89.75	37.5888	97.75	66.6152	83.5	38.7255	72	42.2926	125.5	104.768	80.25	35.678	59	36.2583	84	37.2111	chromosome 8 C10orf128 homolog
C8H10orf71	100549064	1.5	1	1	0	0.25	0.5	1	0	0.75	0.5	0.75	0.957427	1.25	0.957427	1	0	chromosome 8 C10orf71 homolog
C8H10orf76	100544606	123.5	25.3706	143.75	26.7379	146.75	3.5	112.25	2.62996	153	14.9889	156.25	24.985	116.75	36.3444	125.5	12.3962	chromosome 8 C10orf76 homolog
C8H10orf88	100541669	83	29.9666	98	8.60233	104.5	40.2451	80.5	27.4287	84.25	23.768	108	35.9815	69.25	14.0564	93.5	15.1987	chromosome 8 C10orf88 homolog
C8H10orf90	104912062	437	43.5737	406.75	76.006	376.5	100.348	368.5	112.204	453	103.38	301	132.141	323.5	79.8102	332	86.7833	chromosome 8 C10orf90 homolog
C9H8orf48	104912197	51.25	43.1924	167	122.265	252.25	291.172	37.75	17.1731	49.5	50.0966	204.75	172.813	61	34.0294	177.5	99.4803	chromosome 9 C8orf48 homolog
C9HXorf56	100545333	129.75	67.6135	224.25	49.8021	189.75	99.654	156	62.45	221	44.2493	242.75	22.4258	159.25	60.9611	211.5	38.5789	chromosome 9 CXorf56 homolog
C9HXorf57	100546715	258.25	59.6511	308.5	41.227	273	97.9047	243.75	66.128	293.75	47.8008	319.5	20.2731	239.25	73.2729	292	46.3105	chromosome 9 CXorf57 homolog
C9HXorf65	104912105	0	0	0	0	0.25	0.5	0	0	0	0	0	0	0	0	0	0	chromosome 9 CXorf65 homolog
CA10	100549539	9.25	6.39661	7.75	2.5	14	7.61577	7.25	5.12348	11.75	12.4197	11.25	5.37742	11	7.34847	8.75	4.19325	carbonic anhydrase 10
CA12	100539103	0	0	0	0	0.25	0.5	0.25	0.5	0.25	0.5	0.25	0.5	0	0	0.25	0.5	carbonic anhydrase 12
CA14	100539423	0	0	0	0	0	0	0	0	0.25	0.5	0.25	0.5	0.25	0.5	0	0	carbonic anhydrase 14
CA4	104913923	1309.25	280.978	1972.25	319.79	1790.25	497.578	1193	407.417	1203	156.672	1544	190.456	1279.25	44.5075	1363	333.788	carbonic anhydrase 4
CA5A	100541620	898.5	310.885	1297.75	1184.02	1267.75	813.35	1254.25	737.191	1761.5	1176.7	1005.5	873.379	892.5	606.606	983	413.45	carbonic anhydrase 5A
CA6	100544734	196.25	62.0558	240	51.3874	187.25	48.8151	191.75	77.659	243	51.1534	248.25	29.4095	158.25	43.9953	217	73.1072	carbonic anhydrase 6
CA7	100544301	14.75	7.54431	20.75	17.4236	32.25	3.86221	40.25	21.9754	13.25	5.90903	16.75	4.42531	17	6.97615	27.5	9.14695	carbonic anhydrase 7
CA8	100539963	7.75	3.40343	7.75	5.43906	10.75	4.64579	6	3.82971	14.5	10.1489	8	2.82843	9.25	2.5	10	4.96655	carbonic anhydrase 8
CAAP1	100541843	177.5	18.0462	234.5	13.6015	218.75	56.0914	165.75	29.2047	199.75	15.0416	217.5	5.8023	183.25	37.6597	193	40.3733	caspase activity and apoptosis inhibitor 1
CAB39	100548710	576.25	189.467	899.75	112.837	756.25	295.21	579.75	170.629	781.25	129.273	870	34.8999	566.75	162.126	760.5	87.4586	calcium binding protein 39
CAB39L	100550529	1.75	2.21736	0.75	0.5	4.25	2.98608	3.75	3.59398	3.25	4.57347	1	1.41421	2	1.82574	1.5	1	calcium binding protein 39 like
CABIN1	100538750	33	14.3991	52.25	13.7447	41.75	13.8654	24.25	7.41058	32.25	3.5	41	13.9762	32.25	13.1498	41.25	5.058	calcineurin binding protein 1
CABLES1	104910290	313.75	104.545	495.5	171.076	342.25	125.386	395	87.1894	494	133.995	299.5	43.2396	269.25	47.745	284.25	44.8135	Cdk5 and Abl enzyme substrate 1
CABLES2	104914034	6.25	1.25831	10.5	3.10913	7.25	4.85627	4.75	0.957427	9	1.41421	9.25	3.5	5.75	3.30404	7	4.08248	Cdk5 and Abl enzyme substrate 2
CABP1	100541068	0.5	1	0.75	0.5	2.25	0.957427	2	1.82574	1	2	1.25	0.5	0.5	0.57735	1	0.816497	calcium binding protein 1
CABP2	100547413	0.75	0.5	0.5	0.57735	1.5	1.29099	1.5	1	1	1.41421	1.25	1.89297	1.25	1.89297	0.75	0.957427	calcium binding protein 2
CABP4	100541488	1.5	2.38048	0.5	0.57735	2.5	1.73205	1	1.41421	1	1.41421	2.25	0.957427	2.25	1.25831	1	1.41421	calcium binding protein 4
CABP7	100549284	0	0	0	0	0	0	0	0	0	0	0	0	0	0	0.25	0.5	calcium binding protein 7
CABYR	104910293	1	0.816497	0.5	1	2.5	1	1.5	1.91485	2	1.82574	1.75	1.25831	1.25	1.5	0.5	0.57735	calcium binding tyrosine phosphorylation regulated
CACFD1	100540919	124.5	37.9342	245.75	97.6606	148.25	49.6949	131	36.5513	170.5	14.1774	144	20.6559	124.5	38.9059	113	13.1909	calcium channel flower domain containing 1
CACHD1	100538435	28.25	4.57347	19.5	2.88675	39.5	11.0303	25.5	5.91608	19.5	10.2794	26.5	5.25991	22.25	7.932	26	6.78233	cache domain containing 1
CACNA1B	100539318	3.25	4.57347	0.75	0.957427	2.5	1.91485	1.25	0.957427	0.75	0.957427	3.5	2.08167	3.5	1	2	1.63299	calcium voltage-gated channel subunit alpha1 B
CACNA1D	100545748	158.75	59.7516	190.75	39.424	129.75	35.7246	133.5	58.495	181.75	41.844	198	88.8294	142.75	59.4215	143.25	23.796	calcium voltage-gated channel subunit alpha1 D
CACNA1E	100547277	0.5	1	0.25	0.5	2	2.16025	0.5	1	0.25	0.5	4.5	7.72442	0.25	0.5	1.25	0.5	calcium voltage-gated channel subunit alpha1 E
CACNA1G	100551387	1.25	1.25831	2.5	1.73205	3	1.82574	1	1.41421	1.75	1.70783	0.75	0.957427	1	1.41421	1	0.816497	calcium voltage-gated channel subunit alpha1 G
CACNA1I	100545093	0	0	0	0	0	0	0	0	0	0	0	0	0	0	0	0	calcium voltage-gated channel subunit alpha1 I
CACNA1S	100547445	1.5	1.91485	3	3.3665	0.5	1	0.5	0.57735	0.75	0.957427	3.25	2.21736	2	2.70801	0.75	0.957427	calcium voltage-gated channel subunit alpha1 S
CACNA2D2	100543169	24.25	11.8989	22.5	6.245	22.5	4.43471	20.5	9.98332	24.5	9.74679	20.75	8.8459	21.5	4.79583	19.25	4.71699	calcium voltage-gated channel auxiliary subunit alpha2delta 2
CACNA2D3	100546053	0	0	0.25	0.5	0.25	0.5	0.5	1	0.25	0.5	0.25	0.5	0.25	0.5	0	0	calcium voltage-gated channel auxiliary subunit alpha2delta 3
CACNB2	100548341	9.25	4.19325	8	4.69042	8.25	4.03113	10	2.94392	7.5	2.38048	7.5	4.20317	7.25	5.25198	11.75	4.57347	calcium voltage-gated channel auxiliary subunit beta 2
CACNB4	100544561	14.25	4.57347	19	10.4243	18.75	5.25198	13.25	4.85627	12.75	3.30404	7.25	5.56028	6.75	3.94757	11.75	5.5	calcium voltage-gated channel auxiliary subunit beta 4
CACNG1	100544356	0.25	0.5	0.75	0.5	0	0	0	0	0	0	0.5	1	0	0	1.5	1.29099	calcium voltage-gated channel auxiliary subunit gamma 1
CACNG2	100546076	2	0.816497	2.75	0.5	4.75	3.5	1	1.41421	0.25	0.5	1.75	1.5	2	0.816497	3.25	2.62996	calcium voltage-gated channel auxiliary subunit gamma 2
CACNG3	100539107	0	0	0	0	0	0	0	0	0	0	0	0	0	0	0	0	calcium voltage-gated channel auxiliary subunit gamma 3
CACNG4	100541883	0.25	0.5	0.25	0.5	1	1.41421	0	0	0.5	1	1.5	1.29099	0.25	0.5	0.75	0.5	calcium voltage-gated channel auxiliary subunit gamma 4
CACNG5	100544200	0	0	2.25	2.06155	1	1.1547	0.75	0.957427	0.5	0.57735	1	0.816497	0	0	1.25	0.957427	calcium voltage-gated channel auxiliary subunit gamma 5
CACTIN	100543588	246.25	130.674	170.25	69.2261	209.5	147.726	190	94.2974	179.75	38.9048	247.75	111.778	216	67.0075	165	56.88	cactin, spliceosome C complex subunit
CACUL1	100538431	262.25	73.7671	341.75	64.984	324.5	102.465	243.25	71.4907	297.25	28.0877	326.5	23.6432	251	59.5371	308.75	16.7407	CDK2 associated cullin domain 1
CACYBP	100539252	204.5	36.0509	277	76.8852	266.25	48.7605	188.75	18.9275	260.75	30.9233	212.25	16.4595	194.75	17.2892	212	31.4006	calcyclin binding protein
CAD	100547622	56.75	26.8499	36.5	23.9513	24	24.4268	34.25	24.9182	32	26.8452	44.25	30.2696	21.75	22.3215	38.75	41.2422	carbamoyl-phosphate synthetase 2, aspartate transcarbamylase, and dihydroorotase
CADM1	100542193	342.25	30.2366	339.75	69.1201	388.25	67.7858	317	56.4683	343.75	47.0983	357.75	31.2237	324.5	37.3229	329.75	5.85235	cell adhesion molecule 1
CADM2	104913935	0	0	0	0	0	0	0	0	0	0	0	0	0	0	0	0	cell adhesion molecule 2
CADM3	100543342	47.75	28.918	34.25	17.7271	44	24.8059	38.75	29.8035	37.25	10.6888	35.5	17.5404	47.75	32.7249	30.75	8.99537	cell adhesion molecule 3
CADPS	100549226	0.75	0.957427	0.75	0.5	0.75	0.957427	1.5	1.29099	0.5	1	0.75	0.957427	0.5	0.57735	2.5	2.08167	calcium dependent secretion activator
CADPS2	100543501	5.25	2.62996	10.5	3.78594	11.25	6.13052	8.75	3.40343	11.25	4.03113	7.5	1.91485	7.25	6.5	14.5	2.64575	calcium dependent secretion activator 2
CALB1	100542422	0.75	0.5	1	0.816497	1.75	1.25831	1.75	0.957427	1	1.41421	2	2.3094	1.25	1.5	1.75	1.70783	calbindin 1
CALB2	100547431	0	0	0.25	0.5	0	0	0	0	0	0	0	0	0	0	0	0	calbindin 2
CALCA	100546451	13	3.16228	11.75	1.70783	9.5	5	15	6.68331	11	5.09902	14	10	11.5	2.38048	11.5	7.4162	calcitonin related polypeptide alpha
CALCOCO2	100548725	474.75	125.412	686.75	88.4774	547.5	197.276	457.25	175.346	691.25	81.1475	631.25	36.2158	388.75	136.532	559.25	112.796	calcium binding and coiled-coil domain 2
CALCRL	100542229	34.75	10.2103	47.5	6.85565	52	18.0185	39.75	25.0117	36.5	7.72442	43.25	9.10586	33.5	2.64575	44.5	5.8023	calcitonin receptor like receptor
CALD1	100546285	162.25	51.4547	129.75	11.5289	202.5	59.4334	157.75	36.7548	112.5	57.3207	142	15.7056	206.25	111.027	137.25	15.9452	caldesmon 1
CALHM1	100541561	0.25	0.5	0.25	0.5	0	0	0.25	0.5	0	0	0	0	0	0	0	0	calcium homeostasis modulator 1
CALHM2	100541408	6.5	2.08167	5.25	2.06155	7.25	2.62996	5.5	2.88675	5.75	1.70783	9.75	1.70783	8.25	2.36291	4.75	2.06155	calcium homeostasis modulator 2
CALHM3	100541712	0.25	0.5	0.5	0.57735	0	0	0.25	0.5	0.5	0.57735	0.25	0.5	0	0	1.25	0.957427	calcium homeostasis modulator 3
CALM1	100539455	899.75	87.4467	956.5	109.889	1013.5	222.269	902	74.5967	942	103.289	944.75	76.5174	809.75	72.0156	881.5	129.611	calmodulin 1
CALM2	100544539	1253	549.033	2048.75	378.719	1614.5	769.631	1496.5	558.028	1970.25	467.379	2227.25	522.11	1302	528.258	1637	184.918	calmodulin 2
CALML3	100542046	32.75	21.8689	16	10.6145	24.75	12.6062	25.75	6.13052	17.75	6.65207	17.25	6.75154	21.5	3.87298	20.25	6.0208	calmodulin like 3
CALML4	100546152	205.75	79.9641	216.5	43.0078	264.25	54.5428	233	105.6	174	53.9938	316.5	107.72	240.5	72.8675	212.5	19.192	calmodulin like 4
CALR	100549034	12121.8	7730.09	9533.5	3840.9	8473	1646.26	6655.5	1495.19	8516	2670.02	8684.75	2689.79	9396.75	2495.62	8943	1898.21	calreticulin
CAMK1	100542754	18.25	6.70199	20.25	7.63217	18.25	4.99166	21	16.0624	20.5	12.5565	26.75	7.88987	18.75	7.27438	25.5	6.55744	calcium/calmodulin dependent protein kinase I
CAMK1D	100540470	174.25	49.0739	145.5	49.99	133.75	35.4248	185	138.263	222.25	95.9527	141.5	52.4373	149.75	117.715	114	22.4648	calcium/calmodulin dependent protein kinase ID
CAMK1G	100550058	8	5.71548	13	4.69042	13.25	10.4363	9.5	8.96289	11.25	10.4043	25.25	2.87228	5.75	2.06155	12	4.08248	calcium/calmodulin dependent protein kinase IG
CAMK2A	100550458	0.5	0.57735	0.75	0.957427	0.25	0.5	0.25	0.5	0.25	0.5	0.5	0.57735	0	0	0	0	calcium/calmodulin dependent protein kinase II alpha
CAMK2B	100546125	6	7.07107	4.25	2.21736	6	5.88784	4.25	4.03113	2.75	1.5	5	3.3665	6	5.47723	4.75	3.94757	calcium/calmodulin dependent protein kinase II beta
CAMK2D	100541354	96	15.2096	106.75	5.31507	112.25	28.3005	102.5	33.0706	94	37.1214	112.5	20.4042	94.25	19.7885	102.25	11.2953	calcium/calmodulin dependent protein kinase II delta
CAMK2G	100541823	36.25	4.64579	46.5	12.0139	41.25	9.53502	33.5	2.64575	42.5	7.59386	43.5	5.50757	36.5	12.0139	31.25	0.957427	calcium/calmodulin dependent protein kinase II gamma
CAMK4	100551031	25	17.9072	10.75	17.519	23.75	25.1578	32.25	21.7773	10.75	16.8795	27.5	31.225	1.5	1.29099	33.75	27.4393	calcium/calmodulin dependent protein kinase IV
CAMKK1	100541576	10.25	3.94757	17	5.09902	13.75	1.70783	16.25	6.23832	9.75	4.5	17	4.54606	13.25	1.70783	15	2.94392	calcium/calmodulin dependent protein kinase kinase 1
CAMKK2	100543732	478	127.054	568	172.097	585	244.79	483.5	160.585	539.25	49.8556	532.5	111.865	345.5	39.5179	469.25	99.6373	calcium/calmodulin dependent protein kinase kinase 2
CAMKMT	100547619	9.25	5.5	17.5	2.38048	18	5.16398	18.25	12.0104	14.25	4.03113	20.25	2.98608	14.75	5.12348	11.75	4.99166	calmodulin-lysine N-methyltransferase
CAMKV	100548714	0.75	0.957427	1	0.816497	0	0	0.5	0.57735	0.75	0.5	2	2	0.5	1	1	1.1547	CaM kinase like vesicle associated
CAMLG	100546000	202.75	57.8641	214.5	50.8626	241.75	72.7524	194	59.0198	221.75	63.9029	321	42.7785	162	56.2554	222.25	13.8894	calcium modulating ligand
CAMSAP1	100549367	81	15.8535	102.5	31.7648	90.25	22.1717	57	4.24264	89.5	9.14695	95.75	19.7716	58.75	19.9228	77.75	4.42531	calmodulin regulated spectrin associated protein 1
CAMSAP2	100546966	89	23.2379	96.75	31.5845	106.25	19.4658	89.75	16.2558	82.25	7.41058	71.5	32.0052	62.5	17.4069	74.5	7.93725	calmodulin regulated spectrin associated protein family member 2
CAMTA1	100546524	84	6.63325	96.5	7.85281	107	21.6487	89.25	14.2916	111.5	25.0133	92.75	16.6408	93.5	19	93	8.0829	calmodulin binding transcription activator 1
CAND1	100543082	880.25	206.174	1198	276.739	1081.75	477.093	844.25	167.991	963.5	73.9211	1135	53.5288	779.5	156.268	942.25	119.959	cullin associated and neddylation dissociated 1
CANT1	100546671	35.75	16.4595	39.25	13.5	40.5	15.7586	32.5	13.9164	42	6.97615	47	9.89949	26	6.21825	35.75	16.1529	calcium activated nucleotidase 1
CANX	100540553	3684.25	703.929	3289	1165.79	3159.75	325.332	2733.75	496.388	3237.5	622.98	2840.75	458.102	2543.5	527.872	2495.75	237.513	calnexin
CAP1	100539995	365.5	141.531	571.25	121.47	437.25	150.715	382.5	120.107	514.5	62.7668	553	75.8288	343	80.3617	476.5	44.5159	adenylate cyclase associated protein 1
CAP2	100548386	4.75	1.25831	3.25	2.21736	9.5	5.74456	10.25	7.13559	8.5	5.25991	4.25	2.5	18.5	32.3368	8.75	6.23832	CAP, adenylate cyclase-associated protein, 2 (yeast)
CAPG	100548573	5.25	3.77492	1.25	0.5	3	2.16025	3.75	4.5	1.5	1.29099	3.5	3.78594	4.5	2.51661	1.5	1	capping actin protein, gelsolin like
CAPN10	100542080	153.5	32.7261	211.75	61.0812	150.5	32.3986	143.5	21.0159	179.5	45.5595	174.75	10.4363	145.5	13.9881	160.75	36.664	calpain 10
CAPN11	100549763	188.5	71.3232	179.75	25.3952	237.75	69.8779	190.5	79.4586	169	51.9294	247.5	98.8011	205	68.542	201.25	25.1446	calpain 11
CAPN15	100548870	31.5	19.2267	31.25	13.9374	25.25	8.95824	25.5	13	26.75	13.9613	52	27.6526	24.25	7.5	35.25	19.2592	calpain 15
CAPN3	100546035	76	31.3156	115.25	23.3292	82.5	36.8827	73	38.3058	106.75	22.1265	103.5	17.7858	67.25	23.7399	92	18.8503	calpain 3
CAPN5	100543709	57	21.4942	59	24.8596	75	56.3028	51	27.8209	51.5	32.4808	46.25	21.2662	33.25	5.85235	52.25	22.6035	calpain 5
CAPN7	100551005	236.75	52.0216	299	43.3667	301.25	43.6759	258.5	69.7687	262	40.7185	281	34.5254	197.25	37.9594	253.25	26.056	calpain 7
CAPN8	100548023	0	0	0	0	0	0	0	0	0	0	0.25	0.5	0.25	0.5	0	0	calpain 8
CAPN9	100541806	0	0	0	0	0	0	0	0	0.25	0.5	0.25	0.5	0	0	0	0	calpain 9
CAPNS2	100547691	3.5	2.38048	5	0.816497	2.25	1.89297	2.5	1.73205	4.25	0.957427	1.5	0.57735	2.25	1.25831	4.5	1.73205	calpain small subunit 2
CAPRIN1	100543248	1630	118.516	2043.75	491.503	1745.75	223.996	1514.75	343.244	1817	329.263	1815.25	174.332	1414.5	242.672	1551.5	318.583	cell cycle associated protein 1
CAPS2	100550882	58.5	20.664	62.75	29.624	64.75	31.2876	48.75	30.6526	63.75	7.5	63	11.225	60.75	27.7774	55.75	16.0702	calcyphosine 2
CAPSL	104914836	76.25	17.7459	85.25	29.0101	124.5	40.5832	89.25	18.0069	98.5	54.6535	80.75	28.6167	60	31.0483	73	15.2971	calcyphosine like
CAPZA1	100538448	330.75	100.616	455.5	101.408	381.25	70.3154	348.75	78.364	436	81.6864	434.5	42.5323	331	88.2534	366.75	81.4345	capping actin protein of muscle Z-line alpha subunit 1
CAPZA2	100545818	496.75	173.058	737.5	150.626	579.5	241.609	505.5	149.589	643.75	66.5301	730.75	48.8356	432.25	161.824	574.5	97.9677	capping actin protein of muscle Z-line alpha subunit 2
CARD10	100539234	14.5	4.65475	14.75	8.01561	16.75	5.5	15.75	5.67891	16	5.35413	17.5	8.66025	14.5	3	13	1.41421	caspase recruitment domain family member 10
CARD19	100544195	165.75	26.1582	248	35.1947	260.5	76.7094	191	43.9469	203.25	70.0208	235	10.8628	165	57.8792	254	17.6068	caspase recruitment domain family member 19
CARD9	100546924	107.25	24.1713	115	20.9921	116.75	12.842	100.25	14.4078	113	39.3192	118.5	24.7184	84	16.2686	101.75	9.17878	caspase recruitment domain family member 9
CARF	100538735	40.75	6.84957	67.75	8.65544	68.25	32.7147	46.75	13.4505	43.5	9.81495	56	13.5154	43	22.8473	61	18.4572	calcium responsive transcription factor
CARHSP1	100549690	19	8.16497	32	7.70281	31.25	8.26136	26	9.4163	36	7.43864	35.75	7.13559	28.75	3.40343	34.5	16.1348	calcium regulated heat stable protein 1
CARNS1	100548525	40.25	5.37742	46	13.7113	57.25	7.41058	64.5	26.2107	39.75	12.4466	48	10.8012	46.75	16.5806	40.5	5.44671	carnosine synthase 1
CARS	100539297	704	279.758	734.75	268.063	926.75	342.424	641.75	204.741	804.75	208.422	1069.5	89.0337	729	191.191	898.75	198.963	cysteinyl-tRNA synthetase
CARS2	100548292	284.75	53.1249	345.25	24.7167	346.75	15.9661	291.5	61.3107	316.75	30.5437	369.25	40.2192	292.75	65.3471	333.5	56.9239	cysteinyl-tRNA synthetase 2, mitochondrial (putative)
CARTPT	100549858	0	0	0	0	0.25	0.5	0	0	0	0	0	0	0	0	0	0	CART prepropeptide
CASC1	100546997	23.5	9.53939	28.5	3.10913	30.25	8.09835	29.75	9.91211	25	3.91578	24.75	5.12348	18.25	3.5	23.75	7.27438	cancer susceptibility 1
CASC3	100540251	194.25	131.459	119	51.6849	158.75	64.2099	121.75	71.388	124.5	32.665	176.75	65.4032	170.25	66.1633	141	62.514	cancer susceptibility 3
CASC4	100549069	628.75	134.73	873.25	146.343	780.5	243.99	695.75	217.212	839.5	76.6572	786	62.8861	607.25	141.898	732	136.889	cancer susceptibility 4
CASK	100540675	373.5	48.1768	416	64.208	506	157.74	377.75	45.7557	360.25	72.0156	426.5	45.8003	356.25	58.574	372.75	34.0624	calcium/calmodulin dependent serine protein kinase
CASKIN2	100543640	96.75	53.8292	85.75	33.876	84.25	20.2546	70.5	23.4165	79.75	9.53502	97	22.7596	61.75	13.7204	83.75	9.10586	CASK interacting protein 2
CASP10	100550034	327.25	104.149	493.75	109.39	348.25	86.6963	268.75	77.401	350	27.7489	354.5	52.6656	267	78.867	370.75	67.3517	caspase 10
CASP2	100544010	25.5	7.85281	37.25	14.0327	29	5.41603	25.5	10.9697	31.25	4.34933	28.75	7.76209	22.75	5.85235	26.25	3.59398	caspase 2
CASP3	100548182	394	136.125	573	75.264	492	112.196	352.25	122.788	466	69.3734	546.5	22.3979	374.25	146.231	424	44.6094	caspase 3
CASP6	100544078	193.25	81.9202	254.5	35.9676	207.5	71.854	170.25	42.5549	267.25	20.1887	284.75	26.1327	175.5	67.8356	248.25	32.0351	caspase 6
CASP7	100546410	115.5	33.2114	215.25	74.2849	158.75	51.5194	129.75	17.1537	139.5	27.1477	183.25	37.6774	105.5	43.2859	149	31.6544	caspase 7
CASP8	100541513	45.5	15.5456	68.25	14.8408	75.75	32.2736	72.75	10.8128	69	18.3121	73.75	6.75154	48.25	16.0286	76.5	19.0875	caspase 8
CASP8AP2	100540060	95.75	27.1093	127.25	59.7125	136	43.6043	114.25	51.7518	134.25	37.1517	117.75	40.1528	79	20.1494	129.5	15.8008	caspase 8 associated protein 2
CASP9	100550410	72.25	13.8654	111.75	31.8264	80.25	19.6023	70.75	10.2754	113.5	31.9635	109.5	10.9087	69.5	15.7162	98	5.22813	caspase 9
CASQ2	100547249	0.5	0.57735	0	0	0	0	0.5	0.57735	0	0	0.25	0.5	0.25	0.5	0	0	calsequestrin 2
CASR	104909275	112.5	45.9093	154.5	51.7977	139	109.386	112.75	25.0516	193.25	82.1761	150.25	44.1163	115.5	52.2398	137	32.7923	calcium sensing receptor
CAST	100547452	120.5	21.4243	143.5	33.1109	146.75	32.8367	111.25	39.4578	118	31.791	126.75	11.4419	102	29.8105	117	22.6421	calpastatin
CAT	100541757	17613.5	6429.72	23358.2	6311.12	16169	2502.72	18268.5	5553.18	28332.2	6071.36	18408	3410.11	12818.5	2451.77	16290.8	2419.87	catalase
CATIP	104911755	6.25	6.34429	3.5	0.57735	6.75	4.272	8	7.16473	5.25	3.30404	7.5	6.45497	7.75	6.5	5	4.69042	ciliogenesis associated TTC17 interacting protein
CAV1	100545970	31.25	10.4682	28	9.4163	26.75	4.34933	40.25	23.3006	48.25	22.6035	40.25	17.4809	61	49.1732	45.75	29.0675	caveolin 1
CAV2	104909643	9	5.09902	12.25	3.86221	11.25	2.62996	14.5	4.12311	14.75	9.42956	11.75	4.78714	13.75	6.99405	15.25	4.34933	caveolin 2
CAV3	100543378	0	0	0	0	0	0	0	0	0	0	0	0	0	0	0	0	caveolin 3
CBARP	104917226	1.25	0.957427	0.5	0.57735	0.5	1	0	0	0.75	0.957427	1.25	2.5	0.75	0.957427	0.5	1	CACN beta subunit associated regulatory protein
CBFA2T2	100542496	8.5	7.85281	5.25	2.06155	7.75	2.98608	6	2.58199	5.25	1.5	9.25	2.06155	5.5	3.31662	5.75	0.5	CBFA2/RUNX1 translocation partner 2
CBFA2T3	100546012	0	0	1	2	0.25	0.5	1.5	1.73205	0.5	1	0.75	0.5	1.5	1.29099	1	1.1547	CBFA2/RUNX1 translocation partner 3
CBFB	100542857	47.25	8.61684	60.75	13.7931	51.25	9.74252	33.25	9.10586	46	6.9282	52.25	2.5	40.75	9.94569	45	4.89898	core-binding factor beta subunit
CBL	100549952	231.5	44.5459	261.5	60.0139	276	58.6742	228.25	52.0921	236.5	38.4231	293.25	36.6458	203.5	31.6491	293.25	69.2116	Cbl proto-oncogene
CBLB	100546892	76.5	10.8474	94.5	31.5542	74.25	4.57347	68.75	15.2179	84	13.2916	71.5	11.7331	65.5	12.0416	69.5	17.3301	Cbl proto-oncogene B
CBLL1	100548470	101.5	34.2004	77.5	14.6173	99.5	33.9951	86.5	29.1262	84.75	16.1529	106	20.9921	90	18.1659	85	8.52447	Cbl proto-oncogene like 1
CBLN2	100542117	0.25	0.5	0	0	0.5	0.57735	0	0	0	0	0	0	0	0	0.25	0.5	cerebellin 2 precursor
CBLN4	104914096	1	0.816497	0.5	0.57735	0	0	0.25	0.5	1	1.41421	0.5	1	0.25	0.5	0	0	cerebellin 4 precursor
CBR1	100550018	446	109.401	640.5	103.352	589.25	60.2184	550.75	136.72	759.25	106.806	658.5	122.579	436.25	100.659	571	158.331	carbonyl reductase 1
CBR4	100539549	69	35.9351	121.25	25.9406	91.5	49.6152	77.25	32.0143	109.5	15.864	123.25	18.482	73.75	45.9592	92.75	11.2361	carbonyl reductase 4
CBX1	100545919	100.25	21.5155	87.75	10.5948	107	20.0499	80.75	5.37742	93	10.9545	102.5	10.5357	101.25	16.5806	84.5	13.7961	chromobox 1
CBX2	104913768	0.25	0.5	1.5	1	0.25	0.5	0	0	1.5	1.29099	1	0.816497	1.25	0.957427	0.5	1	chromobox 2
CBX3	100549519	757.75	166.548	1016.5	146.443	971.25	238.798	753.5	156.549	887.25	101.477	1052.5	79.4544	752.75	115.995	847.75	128.744	chromobox 3
CBX4	109370551	78.5	48.7203	47.5	17.9722	64.5	18.6994	53.25	26.9861	46.5	24.3105	58.75	24.4591	53.5	13.4784	51.25	9.70824	chromobox 4
CBX7	100542774	22	6.37704	22.25	2.98608	29.75	4.78714	19	4.83046	26.5	7.32575	27	1.82574	20.25	4.57347	27	2.44949	chromobox 7
CBX8	100550371	19.25	4.57347	28.5	6.35085	32.5	5.44671	27.5	7.23418	25.5	9	39.75	9.53502	24.25	9.74252	29.5	8.22598	chromobox 8
CBY1	100541848	5	2.94392	9	4.54606	5	2.16025	4.75	2.62996	5.5	0.57735	8	4.24264	9.5	2.64575	4.5	1.73205	chibby family member 1, beta catenin antagonist
CC2D1B	100541210	462.75	41.2503	509.25	53.6742	533	148.002	421.25	44.44	490.25	52.8481	524.75	38.6038	339.75	60.9665	474	65.8939	coiled-coil and C2 domain containing 1B
CC2D2A	100543518	143.5	37.027	189.75	74.1097	164.25	38.8276	152	53.0848	175.25	25.3821	143.75	22.8674	126.75	40.9176	135	19.1311	coiled-coil and C2 domain containing 2A
CCAR1	100541711	424.75	45.7338	519	44.0303	543.5	108.657	366.75	53.4127	493	37.9561	525	35.9722	419.5	33.3517	471	56.6922	cell division cycle and apoptosis regulator 1
CCDC102A	100542135	10.75	7.71902	4.75	2.75379	10	7.43864	6	4.76095	6.5	4.43471	16.75	10.0125	6	3.74166	5.5	2.38048	coiled-coil domain containing 102A
CCDC103	100550824	1.5	1.91485	2.25	1.89297	3	2	4	2.16025	3.25	1.70783	4	2	2	2.44949	2.5	1.73205	coiled-coil domain containing 103
CCDC107	100551034	151.75	20.1225	151.25	7.932	214.5	41.1866	152.75	24.5815	156.25	14.0327	169.5	17.4069	149	31.8852	135.5	26.7145	coiled-coil domain containing 107
CCDC110	104910735	6.25	1.5	7.25	3.20156	10.5	5.44671	5.75	6.39661	6	3.91578	7.75	4.11299	6.25	3.0957	9.75	3.59398	coiled-coil domain containing 110
CCDC112	104915363	15.5	7.72442	14.75	10.9354	16.25	6.65207	16	8.75595	11.25	4.272	15.75	1.25831	9.25	4.11299	17.5	4.12311	coiled-coil domain containing 112
CCDC113	100543990	7.5	0.57735	9	4.16333	11	1.41421	5.75	1.89297	8.5	3.10913	11.25	5.67891	8.75	1.70783	14.25	8.13941	coiled-coil domain containing 113
CCDC117	100543690	186.5	63.6789	286	47.2652	199	57.7177	190.25	56.1211	266.5	48.0104	263.5	9.46925	183.75	47.0771	216	43.5813	coiled-coil domain containing 117
CCDC12	100539148	173.25	36.1236	202	25.7423	185.75	14.477	147.75	26.7628	201	39.5727	223.5	35.819	167.75	31.0953	208.25	13.7447	coiled-coil domain containing 12
CCDC122	100546589	0	0	0	0	0	0	0.25	0.5	0	0	0	0	0	0	0	0	coiled-coil domain containing 122
CCDC124	100549602	79.5	49.6286	77.5	33.3117	81.5	30.2269	87.5	52.8551	77.25	25.2768	95	43.1818	79.25	21.4845	87	17.3013	coiled-coil domain containing 124
CCDC125	100550979	14.5	9.25563	21.25	4.64579	20.25	1.89297	20.75	4.03113	23	8.98146	21.75	2.75379	19.25	4.99166	13.75	5.90903	coiled-coil domain containing 125
CCDC126	100549674	231	67.6511	285	36.0832	271.25	65.3828	211.5	77.6252	251	67.6609	272.25	27.097	217.25	60.7639	275.75	67.2526	coiled-coil domain containing 126
CCDC127	100545628	128.25	23.6132	135.5	21.6256	165	19.4422	134.5	51.4749	134.25	34.7503	158.75	24.8244	112.25	35.0844	138.75	21.1088	coiled-coil domain containing 127
CCDC129	104911577	124.5	109.564	299	519.366	142.25	162.709	89.5	137.483	139.25	202.111	151	161.563	87.75	98.5846	55.5	24.6914	coiled-coil domain containing 129
CCDC13	104911315	12	9.12871	13	3.16228	14.25	5.31507	13.25	6.5	12.75	8.65544	9.25	0.957427	8.25	1.5	10.25	2.62996	coiled-coil domain containing 13
CCDC134	100547093	73.5	34.2588	64.5	17.1367	55.5	14.2478	66.75	20.6135	70.75	24.5408	86.5	31.2036	47.25	11.2953	61.25	5.56028	coiled-coil domain containing 134
CCDC137	100551275	20.25	15.4785	11.75	3.86221	17.75	8.38153	11.75	9.42956	11.75	4.03113	20.75	16.8003	18	2.94392	15.75	5.37742	coiled-coil domain containing 137
CCDC138	109365370	0	0	0	0	0	0	0	0	0	0	0	0	0	0	0	0	coiled-coil domain containing 138
CCDC14	100548906	65.5	21.3151	82.5	32.0468	70.5	16.5429	58.25	19.5683	64.75	10.1776	62.5	5.50757	54.25	8.99537	67.25	16.2763	coiled-coil domain containing 14
CCDC141	100546096	0	0	1.5	0.57735	0.75	0.957427	1.75	0.5	0.25	0.5	0.25	0.5	0.75	0.957427	1	0.816497	coiled-coil domain containing 141
CCDC142	104916476	0.25	0.5	0	0	1	1.1547	0.25	0.5	0.25	0.5	0.75	1.5	0	0	0.5	1	coiled-coil domain containing 142
CCDC148	100548703	0	0	0	0	0	0	0	0	0.25	0.5	0	0	0	0	0	0	coiled-coil domain containing 148
CCDC149	100541555	229	111.367	366.75	86.7347	290.25	136.282	216.25	73.7355	317	51.6849	342.5	47.7039	179.75	76.3866	267	36.9143	coiled-coil domain containing 149
CCDC15	100543229	68.75	17.3853	72.75	14.0801	76.5	16.7432	60.75	3.0957	93	67.5623	86	32.7109	66.5	15.2643	62.25	17.0367	coiled-coil domain containing 15
CCDC153	104914354	1.5	1.29099	0	0	1.75	1.70783	1.75	2.36291	0.5	1	1.5	2.38048	0	0	2.5	2.38048	coiled-coil domain containing 153
CCDC157	100540722	3.75	1.70783	4.5	1	6.5	3.41565	7.75	5.67891	4.75	1.5	6.5	5.19615	3.5	2.08167	4.5	0.57735	coiled-coil domain containing 157
CCDC166	100543515	1	0.816497	0.5	0.57735	1.5	1.29099	0.5	0.57735	0.5	0.57735	2	0.816497	0.75	0.957427	1	0.816497	coiled-coil domain containing 166
CCDC167	104909645	135.75	37.6685	226.75	48.383	175.5	76.2037	147.75	14.198	206.75	42.4686	188.75	25.3163	145.5	41.3239	167.5	27.55	coiled-coil domain containing 167
CCDC17	104912470	1	0.816497	2.5	1.91485	2	1.41421	1.75	0.957427	3	1.63299	4	2.94392	1.25	0.5	3	2.16025	coiled-coil domain containing 17
CCDC170	100542625	30.5	18.735	37.75	11.0868	51.75	6.65207	61.75	26.2345	43.75	14.0089	38.25	10.2429	41	9.48683	26.75	8.95824	coiled-coil domain containing 170
CCDC171	104915030	26	8.75595	30.5	10.247	36.25	9.77667	22.25	7.88987	28.25	10.2103	32.25	7.13559	24	7.25718	34.5	3	coiled-coil domain containing 171
CCDC172	104912033	0	0	0	0	0	0	0	0	0	0	0	0	0	0	0	0	coiled-coil domain containing 172
CCDC173	100541923	40.25	6.44851	35.75	9.32291	49.5	13.626	39.5	5.8023	27.5	1.91485	33.5	6.60808	43.75	6.89807	32.5	4.20317	coiled-coil domain containing 173
CCDC174	100541982	119	27.1662	115.5	37.51	125.25	11.9269	112.75	20.3695	105.25	9.63933	118.5	15.2643	110.25	12.8938	103.75	12.816	coiled-coil domain containing 174
CCDC177	104911141	6.75	10.8436	3.5	2.38048	4.25	2.87228	4.75	6.18466	4.25	4.78714	1.75	1.70783	2.5	1.29099	8.5	3.87298	coiled-coil domain containing 177
CCDC18	100541208	59.25	1.25831	84	12.7279	83.5	10.4083	71.75	23.3862	82.5	22.7523	77	6.9282	69.25	15.0638	68.25	12.6853	coiled-coil domain containing 18
CCDC181	100540206	19.25	8.13941	25.75	7.932	20.5	2.51661	21	5.22813	32.5	11.7047	26.75	9.42956	22.75	4.64579	18	7.61577	coiled-coil domain containing 181
CCDC183	104913874	2	0.816497	2.5	1.73205	1.75	0.5	2.5	2.08167	2.75	1.70783	3	0.816497	2.75	0.957427	2	0.816497	coiled-coil domain containing 183
CCDC186	100544562	231	71.4143	264.25	64.3033	277.5	73.0593	229.5	102.926	271	92.1123	217.25	57.2502	185.5	51.3582	215.5	43.309	coiled-coil domain containing 186
CCDC189	104913640	28.5	4.3589	34.75	3.20156	23.25	8.77021	26.75	9.91211	31.25	10.0457	26.5	3.87298	22.75	4.272	31	4.24264	coiled-coil domain containing 189
CCDC191	100550116	146.75	26.8623	162	62.1986	179.25	17.9699	172.75	30.0486	141.5	25.9422	142.5	27.2091	152.75	43.3772	143	28.717	coiled-coil domain containing 191
CCDC25	100548845	544.5	104.21	620	27.9523	587	66.2218	554.75	88.8083	642.5	128.547	672.25	38.2829	504.75	87.8118	620.25	93.8665	coiled-coil domain containing 25
CCDC27	104914118	15.5	4.72582	10.75	6.94622	17.75	3.86221	15.25	4.85627	16.5	2.08167	21.5	6.02771	15.25	6.70199	14.5	3.31662	coiled-coil domain containing 27
CCDC28A	100549407	66	16.2686	101.5	15	95	21.2446	63.5	3.31662	93.75	20.6942	85.25	3.20156	69.75	17.8582	89.75	12.4466	coiled-coil domain containing 28A
CCDC28B	104914324	17.75	13.6229	13.25	9.21502	16.25	15.9034	12	11.1056	14	8.04156	40.75	39.4324	19.25	8.95824	16.5	14.1774	coiled-coil domain containing 28B
CCDC3	100540314	4.25	2.5	7.25	0.5	6	2.16025	5.25	2.62996	4.5	3.31662	5.5	3.10913	3	2.16025	5.75	1.70783	coiled-coil domain containing 3
CCDC30	100548619	31.75	9.21502	31	5.35413	32.75	11.9269	29.25	8.77021	23.25	7.63217	34	8.52447	27.25	12.4733	32.5	6.75771	coiled-coil domain containing 30
CCDC33	100549090	0	0	0	0	0	0	0	0	0	0	0	0	0	0	0	0	coiled-coil domain containing 33
CCDC34	100547322	71.5	13.2791	89.75	20.6135	112.5	33.4116	89	13.6382	91.25	20.1556	102.5	15.6312	90	12.3288	90.75	19.6702	coiled-coil domain containing 34
CCDC36	104913172	0.25	0.5	0	0	0	0	0.75	1.5	0.5	0.57735	0.25	0.5	0.75	0.5	0	0	coiled-coil domain containing 36
CCDC39	100548299	5.5	2.64575	9.75	7.27438	10	4.08248	9.25	3.86221	7.5	2.38048	10.75	0.957427	6	4.76095	7.75	0.957427	coiled-coil domain containing 39
CCDC40	100546823	35.5	15.7797	25.5	5.32291	28	12.7279	29.5	10.6301	19	2.3094	23.25	4.92443	22.5	11.8462	26	4.69042	coiled-coil domain containing 40
CCDC42	100546055	0	0	0	0	0	0	0	0	0	0	0	0	0	0	0	0	coiled-coil domain containing 42
CCDC43	100550365	203.5	27.9702	239.5	33.1311	243.25	20.0229	229.25	34.1992	248.75	43.4079	249	31.2517	209.75	19.3111	231.25	22.6182	coiled-coil domain containing 43
CCDC47	100543029	660.75	97.3289	772	238.137	696.75	111.524	531.5	97.6166	760	56.0417	640.5	86.3269	499.5	59.7634	607.5	62.3672	coiled-coil domain containing 47
CCDC50	100548448	343.75	38.2481	358.25	51.312	336.25	28.8834	307.75	105.86	321	61.161	326	102.121	226.75	36.9538	305.75	53.8044	coiled-coil domain containing 50
CCDC51	100546918	152.25	56.5943	173	34.1272	160.25	36.7276	133	22.3308	160.75	22.9692	181.25	5.85235	132	28.9021	148	30.8653	coiled-coil domain containing 51
CCDC57	104913777	36.25	35.34	101.75	54.8171	76.5	101.828	47	26.3692	24	7.16473	40.25	17.7271	50.5	60.9289	46	38.747	coiled-coil domain containing 57
CCDC58	100546172	162.25	45.2429	204.5	10.9087	193.25	66.5651	165.75	47.3242	205	33.8034	219.25	24.3499	170	30.6703	198	41.0934	coiled-coil domain containing 58
CCDC59	100538459	73.5	22.0378	90.75	22.0511	96.25	23.8799	58	11.4891	63.75	9.53502	79.5	9.25563	71.5	15.2643	75.75	18.8392	coiled-coil domain containing 59
CCDC6	100547735	403.25	96.8999	556.25	54.0023	504.75	128.053	426	71.419	490.75	56.3109	480	20.8006	401.5	96.7109	447.5	76.0636	coiled-coil domain containing 6
CCDC60	104913596	1.25	0.957427	0	0	0	0	0.5	1	0.5	0.57735	1	0.816497	0	0	0.5	1	coiled-coil domain containing 60
CCDC61	100541618	43.25	33.0794	40.25	19.9729	44.5	20.025	50	33.1562	42.75	18.0254	76.5	55.4346	46.25	20.3204	44.25	17.1731	coiled-coil domain containing 61
CCDC63	100547590	0	0	0	0	0	0	0	0	0	0	0	0	0.5	0.57735	0.25	0.5	coiled-coil domain containing 63
CCDC65	104915826	0	0	0	0	0	0	0	0	0	0	0	0	0.75	0.957427	0	0	coiled-coil domain containing 65
CCDC66	100547432	110.5	24.0901	100.75	12.5797	135.25	34.9702	91.75	19.8557	88.75	15.9034	89	18.2574	98	16.0208	106	16.6333	coiled-coil domain containing 66
CCDC68	104916844	0.5	0.57735	1.25	2.5	0.75	0.957427	1.5	0.57735	1.25	1.25831	0	0	0.5	1	0.5	0.57735	coiled-coil domain containing 68
CCDC69	100547645	2.25	2.21736	5.25	4.71699	4	1.63299	3.75	1.5	1.5	1.29099	3.5	0.57735	6.5	2.88675	4	4.83046	coiled-coil domain containing 69
CCDC70	109370208	0	0	0	0	0	0	0	0	0	0	0	0	0	0	0	0	coiled-coil domain containing 70
CCDC71	104913173	428	82.7889	510.75	128.741	376.75	29.1247	359.75	36.7185	384.5	36.9549	415.75	62.6492	361	75.9166	413.75	63.2001	coiled-coil domain containing 71
CCDC71L	104917360	15.25	12.7639	7	4.24264	10.75	5.90903	12.25	10.7199	10.75	8.53913	11	5.09902	12.5	5.91608	9	4.54606	coiled-coil domain containing 71 like
CCDC73	104910925	27.25	17.1537	37	15.5991	42.25	25.0117	39	15.2096	26.5	4.50925	45	9.62635	29	5.03322	38.5	10.6301	coiled-coil domain containing 73
CCDC77	100543505	45.25	13.5984	46.25	8.73212	46	13.2916	37.75	9.63933	56.25	23.6414	46.75	12.8679	43.75	16.3783	39	17.5689	coiled-coil domain containing 77
CCDC78	100547492	11	6.48074	9.75	2.06155	8.75	5.7373	10.5	6.40312	12.5	9.74679	9.75	4.5	6	2.70801	10.5	5	coiled-coil domain containing 78
CCDC80	100539279	36.5	9.94987	34.75	16.5202	47.5	15.4596	50.75	17.1148	41.25	28.5701	55.5	19.1572	83.5	73.1961	37.25	13.5247	coiled-coil domain containing 80
CCDC81	104909402	1.75	1.70783	3.25	1.89297	1.25	0.5	2.75	1.5	2.5	2.08167	2.75	1.70783	1	0.816497	4	2.82843	coiled-coil domain containing 81
CCDC82	100545869	149.75	40.574	158	37.8682	166.25	21.2818	163.75	31.1488	170.75	30.62	173.5	13.6748	127.25	34.2479	157.5	15.7586	coiled-coil domain containing 82
CCDC83	104909403	1.25	0.957427	0.75	0.5	1	0.816497	0.5	1	1.25	1.25831	1.5	1.29099	0.5	0.57735	0	0	coiled-coil domain containing 83
CCDC84	104914372	62	16.6533	61.5	3.10913	59.25	3.20156	51	15.8114	69	8.75595	67.5	8.69866	46	9.34523	55.75	13.376	coiled-coil domain containing 84
CCDC85C	100546093	28.25	8.8459	27.5	5.8023	27	11.1654	21.5	4.20317	24	3.3665	29.75	11.2361	19	6.0553	28.75	6.39661	coiled-coil domain containing 85C
CCDC86	104910941	188	38.0789	216.75	26.3865	240.75	22.8965	208.75	83.2561	232.5	67.3177	265.25	80.5497	224.25	51.058	222.5	56.0803	coiled-coil domain containing 86
CCDC88A	100539184	47.5	10.6301	53.25	13.7689	59	18.0924	49.5	16.3401	49.75	10.7819	63.75	3.0957	39.5	4.12311	57.25	8.4212	coiled-coil domain containing 88A
CCDC89	100540163	5.25	4.03113	6	1.82574	7.5	2.38048	8.75	3.77492	6	3.55903	8.75	3.0957	5.75	4.5	10	4.08248	coiled-coil domain containing 89
CCDC90B	100539545	154	32.5064	246.5	60.6932	168.75	29.5113	164	50.0267	207.5	24.8797	200.25	32.1701	154.75	49.7284	202.25	69.0863	coiled-coil domain containing 90B
CCDC91	104912506	19	8.16497	29.5	3.41565	23.5	5.8023	16.75	8.4212	20.75	6.70199	24.75	7.18215	16.75	6.13052	25.25	6.5	coiled-coil domain containing 91
CCDC92	100551383	38.5	8.73689	49.25	28.5701	35.75	8.09835	52.75	21.3288	49.75	22.9547	44	12.1929	24.5	15.864	34.75	8.65544	coiled-coil domain containing 92
CCDC93	100538531	343.75	60.4063	369	28.1662	451.25	77.4785	311.5	75.6329	359	63.6606	370.75	18.6078	287	50.2527	380	41.7692	coiled-coil domain containing 93
CCDC94	100538609	85	27.6405	89.5	24.5561	100.5	22.0681	76.75	26.8871	90.25	25.1048	107.5	38.4491	89	12.3558	93.75	21.1404	coiled-coil domain containing 94
CCDC96	104910822	0.25	0.5	0.25	0.5	0.25	0.5	0.75	0.957427	0.25	0.5	0.25	0.5	0	0	0.25	0.5	coiled-coil domain containing 96
CCDC97	104916847	43.5	40.3196	22	13.6382	33.25	20.8706	26.5	18.2665	25.75	15.1079	30.75	18.7328	36.75	24.3909	19.75	12.5	coiled-coil domain containing 97
CCK	100543365	138	48.71	139.5	38.0395	177.25	49.5606	215.75	87.7473	190	82.9578	144	51.5687	143.5	53.2009	102.75	9.53502	cholecystokinin
CCKAR	100539861	0.75	0.5	0.75	0.957427	1.75	2.87228	0.25	0.5	0	0	0.25	0.5	0.75	0.957427	1.75	1.70783	cholecystokinin A receptor
CCKBR	100546023	0	0	0	0	0	0	0	0	0	0	0	0	0	0	0	0	cholecystokinin B receptor
CCL20	100540336	2.25	2.06155	2	0	3	1.63299	2.25	1.25831	3	2.16025	5.5	2.38048	0.75	0.5	3.25	1.5	C-C motif chemokine ligand 20
CCM2	100540074	172.5	70.9107	149	24.4268	201.5	68.6124	154.5	63.0423	143.5	40.6161	181.75	22.9111	184.25	48.6647	161.25	35.2172	CCM2 scaffolding protein
CCM2L	104914104	3.5	1.29099	5	2.16025	5.25	6.65207	4.5	1.29099	3.25	0.957427	5.75	5.25198	4.5	3.31662	4.5	3.10913	CCM2 like scaffolding protein
CCNA1	100540732	2.5	2.38048	4.5	4.79583	3.75	3.0957	5	3.65148	2	2.3094	3.25	0.5	1.5	1	2	2.16025	cyclin A1
CCNA2	100551459	76.25	28.8372	60	23.0796	65.25	24.985	81	44.2041	155.5	133.368	136	89.4166	74.5	53.6812	68	29.9666	cyclin A2
CCNB2	100542909	94	13.5154	69.25	19.5	74.25	23.3577	82.5	36.1248	147.75	108.346	168.75	124.1	89.25	47.4438	76.5	31.8381	cyclin B2
CCNB3	100543246	40.5	24.0901	16.75	10.2429	26	22.3159	38	11.6333	57.25	59.4832	65.75	57.2967	29.75	21.8384	27	25.5473	cyclin B3
CCNC	100550736	201	53.3854	313.25	63.0734	236.5	79.1181	203.5	72.0625	287	46.4543	295	25.5212	178.75	48.5824	237	32.0936	cyclin C
CCND1	100539759	198.75	44.3499	185.25	40.2026	249.25	37.4555	161.75	23.6837	169.5	30.4357	160.5	10.1489	180	13.784	148.75	7.54431	cyclin D1
CCND2	100550222	16.25	3.30404	13.5	7.85281	21.25	7.5	11.5	2.38048	16	3.55903	11.5	2.51661	10	4.54606	14.5	8.58293	cyclin D2
CCND3	100546832	155.75	73.9927	187.5	71.6217	151	36.5605	100.25	15.1959	176	71.6054	197	81.8739	149.5	15.843	176.25	21.7006	cyclin D3
CCNDBP1	100542870	183.75	48.3279	286.25	38.8877	214.75	78.2789	179	55.7195	288.25	25.6304	292.25	11.471	182.75	76.3473	272.25	61.765	cyclin D1 binding protein 1
CCNE2	100545829	5.25	2.98608	4	2.44949	3.75	4.19325	4.25	3.20156	8	7.43864	5.5	4.20317	4.75	2.5	4.75	2.87228	cyclin E2
CCNF	100538801	36.75	6.29153	41.75	8.01561	34.5	9.39858	33.25	2.21736	43.5	17.3301	41.5	7.93725	32	9.55685	22.75	1.89297	cyclin F
CCNG1	100541216	941	468.573	1436.5	484.155	1399.25	1139.72	867.5	365.085	956.5	247.917	1126.25	382.135	886.75	420.333	1388.5	636.81	cyclin G1
CCNG2	100550997	230.75	158.752	348.25	153.037	438.25	270.007	361.5	214.044	283.75	108.77	411	127.376	230.25	58.0653	393.25	181.327	cyclin G2
CCNH	100549908	181.5	64.6761	285	17.5119	239	104.808	211.25	92.5648	266.25	53.5809	313.5	33.9951	200.25	55.9844	269.25	39.4324	cyclin H
CCNI	100547215	1894	344.078	1769.75	206.937	1991	266.477	1615.5	192.216	1818.5	257.141	2067.5	292.85	1612	159.577	2102.25	427.174	cyclin I
CCNI2	100549996	23.75	6.23832	34	8.52447	34.5	9.32738	25.75	10.6888	25.5	12.5033	25.25	2.87228	23	5.88784	25.75	4.92443	cyclin I family member 2
CCNJ	100543369	62.25	6.18466	93.75	17.6328	128.75	73.9341	79.75	19.1028	86.5	35.6791	82.25	18.4097	66.75	10.7819	92.25	13.8173	cyclin J
CCNJL	100543325	0.75	0.5	1.25	1.25831	2.5	2.38048	2	2.82843	0.75	0.957427	1.5	1	1.5	1.73205	1.75	0.957427	cyclin J like
CCNK	100545938	287	67.9166	275.25	73.9115	301.5	45.0962	231.25	35.8736	260.5	50.1365	308.5	51.2413	322	47.5184	277.25	37.3486	cyclin K
CCNL1	100546105	1128.25	312.506	1246	253.682	1518.75	158.054	1172	358.343	1188.5	320.163	1535.25	120.71	1080.25	70.736	1201.25	78.1126	cyclin L1
CCNL2	100541073	887.25	187.639	1222	133.985	1004.25	136.424	852.25	243.251	1128.5	104.962	1062.5	115.84	860.75	177.359	984.25	152.209	cyclin L2
CCNO	104916762	0.25	0.5	0.25	0.5	0.25	0.5	0	0	0.25	0.5	0.25	0.5	0	0	0	0	cyclin O
CCNT1	100545044	48.5	34.5688	33.25	10.5948	37.25	22.8965	37.25	26.613	38.25	12.4466	37.75	24.6627	39	18.3121	32.25	13.1498	cyclin T1
CCNT2	104911847	254.25	86.3766	373.5	53.9784	309.75	83.4321	232.75	89.0108	291.75	47.7729	328	67.0721	202.5	56.0149	315.75	44.9249	cyclin T2
CCNY	109368140	0	0	0.25	0.5	0.5	1	0	0	0.25	0.5	0.25	0.5	0.75	0.5	0.25	0.5	cyclin Y
CCNYL1	100539045	656	172.652	1197.5	187.134	855.75	307.168	698	176.547	918.75	95.7823	928	49.0782	666.25	85.4454	900.25	253.919	cyclin Y like 1
CCPG1	100547025	1319.25	213.389	1666	224.94	1714.75	479.533	1338.5	302.195	1463.25	430.25	1788.25	43.8739	1312.5	317.759	1472.75	205.485	cell cycle progression 1
CCR10	104914615	0.25	0.5	0.5	0.57735	0.75	0.957427	0	0	0	0	0	0	0	0	0	0	C-C motif chemokine receptor 10
CCR4	100545370	33	22.5536	32.25	5.31507	31.5	8.544	34.75	6.99405	33.25	18.9275	23.25	8.22091	21.25	7.71902	20	9.4163	C-C motif chemokine receptor 4
CCR5	100540018	21	2.44949	20.5	7.76745	22.75	7.27438	19.75	2.62996	15.5	8.22598	23	7.78888	20.25	3.94757	18.25	2.5	chemokine (C-C motif) receptor 5
CCR6	100545927	6	3.55903	12.25	0.957427	10	2.94392	9	2.94392	11.5	4.93288	11	5.22813	10.25	4.272	7.75	3.5	C-C motif chemokine receptor 6
CCR7	100540563	9.75	0.957427	7.75	3.77492	8	3.91578	10.5	2.64575	10	1.82574	11.25	3.40343	11.5	8.42615	8.75	1.25831	C-C motif chemokine receptor 7
CCR9	104911551	0.5	0.57735	0.75	0.957427	0.5	0.57735	0.25	0.5	0.5	1	0	0	0.5	0.57735	0.25	0.5	C-C motif chemokine receptor 9
CCSAP	100541190	23	4.24264	28.75	5.90903	24.25	10.4363	25	10.2307	29.25	6.70199	35.5	6.45497	26.25	11.758	20.25	6.29153	centriole, cilia and spindle associated protein
CCSER1	100540686	76.75	14.0327	78.5	20.6317	92	48.3391	94.5	37.3675	82.25	23.2433	94.5	56.1278	55.25	28.4063	36.75	15.327	coiled-coil serine rich protein 1
CCT2	100547815	1105.75	234.282	1565.75	434.719	1389	509.491	1047.25	88.1641	1408.25	148.498	1312	150.062	991	199.285	1198.25	260.267	chaperonin containing TCP1 subunit 2
CCT3	100548932	274.75	153.825	210.75	127.031	240	142.256	215.75	150.167	258.25	146.284	294.25	160.332	254	141.89	208	72.1711	chaperonin containing TCP1 subunit 3
CCT4	100550225	645.75	177.284	1123.5	169.168	781.75	355.759	582	164.398	1033.25	128.196	1026.25	112.064	652.25	198.256	928.5	121.64	chaperonin containing TCP1 subunit 4
CCT5	100539807	1248.5	159.075	1594.25	464.412	1602.5	461.254	1196.75	47.9679	1435	193.461	1397	129.339	1342.25	208.788	1315	293.395	chaperonin containing TCP1 subunit 5
CCT6A	100549744	1192.75	511.188	1940.5	487.955	1580	1124.28	1082	261.836	1523	158.669	2103	660.93	1185	301.345	1553.25	259.61	chaperonin containing TCP1 subunit 6A
CCT8	100550633	776.25	265.805	1415.5	410.618	1057	713.621	703.5	216.395	1253.25	206.623	1142	58.6003	665.5	233.177	1114	251.657	chaperonin containing TCP1 subunit 8
CCZ1	100543485	321.5	107.711	519.75	62.6119	413	185.521	354.75	113.573	463.25	72.8623	495	14.6742	302	94.3787	428	56.6274	CCZ1 homolog, vacuolar protein trafficking and biogenesis associated
CD109	100549257	4.25	2.75379	5.5	0.57735	9.25	5.85235	3.25	1.5	6.25	1.70783	7.75	2.87228	9.25	9.25113	7.5	3.69685	CD109 molecule
CD151	100544864	320.25	63.0945	475.75	90.3378	436	153.012	341	83.3667	401.5	81.3736	492.25	46.2412	316.5	106.225	433.75	86.6502	CD151 molecule (Raph blood group)
CD163L1	100550787	39.75	8.09835	52	19.3391	49.5	17.673	51.75	23.5708	58.25	6.65207	45.25	4.03113	36.75	14.8857	47.25	16.5	CD163 molecule like 1
CD164	100545257	1906.75	648.379	2748.75	273.657	2115.75	922.346	1931.5	642.892	2545.5	94.7998	2561	343.186	1745	496.925	2287.75	360.82	CD164 molecule
CD164L2	104914274	0.5	1	0	0	0	0	0	0	0	0	0.25	0.5	0.25	0.5	0.25	0.5	CD164 molecule like 2
CD180	100540253	866	318.237	1238.5	447.153	975.25	236.269	673.25	296.365	883.5	367.102	1433.5	210.337	1189	408.437	1297	242.376	CD180 molecule
CD2	104913823	4	3.55903	3	1.1547	7.5	3.87298	4.5	1.91485	3.5	3.10913	4.25	1.5	6.25	4.99166	2.5	2.38048	CD2 molecule
CD226	104910239	0.75	0.957427	1.5	1	2	1.1547	0.25	0.5	1	1.41421	1.25	1.25831	0.75	0.957427	1	1.41421	CD226 molecule
CD24	104909860	44	1.63299	51.5	11.0905	64.5	24.2556	55.5	20.9205	85.5	14.3875	66	24.6712	84.75	64.9378	61.5	13.2288	CD24 molecule
CD247	100542824	106	10.6771	102.75	9.28709	103.25	17.8022	91.75	15.13	93	11.804	111.75	17.1731	77.5	7.54983	85.5	4.65475	CD247 molecule
CD276	100545124	110.75	44.6197	128	66.7283	138	25.02	107.75	53.1938	111.5	34.4625	148.5	49.0272	112.25	43.4693	104.75	12.0934	CD276 molecule
CD28	100126555	4	0.816497	4.75	1.5	5	2.70801	4.5	1.29099	3	2.70801	4.75	1.5	2.25	0.5	5.25	1.5	CD28 molecule
CD320	100538608	132	27.5318	139	81.939	101.5	23.7978	128.25	44.5524	122.75	13.301	131.75	12.5266	137.75	41.6523	100.5	34.4141	CD320 molecule
CD34	100549596	3	1.82574	4.75	2.36291	6.25	2.21736	7	4.32049	5	1.41421	9.25	5.37742	6	0.816497	5.5	2.51661	CD34 molecule
CD36	100541847	2794.25	691.538	3488.75	369.609	3333	405.496	3023.5	820.007	3761	333.638	3006	663.762	2681	635.722	2856.25	609.945	CD36 molecule
CD38	100548136	268.75	104.056	466.75	19.9729	402.25	98.5271	351.5	116.46	535.25	170.465	457.5	79.643	304.75	106.993	433.25	86.6655	CD38 molecule
CD3E	100542967	31.5	6.245	29.75	8.53913	35	7.87401	40.25	10.3078	27.25	4.03113	32	5.09902	32.5	6.55744	24	7.43864	CD3e molecule
CD4	100126554	6.75	1.70783	9.25	3.86221	4.75	1.70783	7.75	3.77492	5.5	1.73205	6	1.41421	7	4.32049	7	4.08248	CD4 molecule
CD40	104914080	4.25	2.21736	5	2.44949	2.5	0.57735	4.25	3.77492	2.75	0.957427	11.25	7.932	4.25	1.70783	6	3.82971	CD40 molecule
CD40LG	100546658	4	1.63299	4.5	2.38048	6.25	4.272	3	0.816497	6.25	3.86221	7.75	1.5	2.5	3.10913	4.5	2.64575	CD40 ligand
CD44	100544179	50.25	13.7447	57.5	10.6615	48.5	8.66025	54.5	16.3605	51.25	15.2179	52.25	5.12348	44.25	11.7011	53.25	0.957427	CD44 molecule (Indian blood group)
CD47	100547201	946.25	293.827	1515.25	275.019	1271	647.643	911.5	318.311	1188.5	246.761	1512.75	112.001	1030.5	246.547	1318.75	330.382	CD47 molecule
CD5	100539350	6	2.16025	6.75	1.70783	5	3.55903	7.5	5.06623	5.75	3.20156	9.5	4.12311	5.5	1.29099	5.75	3.20156	CD5 molecule
CD59	100541299	57	18.2939	158.5	35.4542	95.25	18.554	75.25	28.1943	115.25	10.2429	123.5	23.5584	78.5	43.147	136.25	60.3897	CD59 molecule (CD59 blood group)
CD6	104910943	1.5	0.57735	1.5	0.57735	1.25	1.89297	2.25	2.06155	1.5	0.57735	1	2	2.25	1.5	1.75	0.5	CD6 molecule
CD63	104916076	938.75	418.71	881	83.7417	921.25	291.404	866.75	441.611	905	228.069	1080.75	315.13	955.25	290.111	1013.5	85.2506	CD63 molecule
CD7	104913754	7.75	3.86221	14.75	4.92443	6.5	2.38048	7	5.2915	15	8.67948	10.25	7.63217	9.75	5.67891	5	2.16025	CD7 molecule
CD72	100551438	0	0	0	0	0	0	0	0	0	0	0	0	0	0	0	0	CD72 molecule
CD74	100550150	1238.75	354.082	1128.5	109.759	1515.75	468.721	1245	510.331	1151	411.429	1904.25	501.899	1275	147.237	1440.5	349.686	CD74 molecule
CD79A	104916368	9	10.9545	1	0.816497	3.5	2.38048	1.5	1.91485	1.5	1.73205	2.25	3.20156	4.5	4.04145	1.25	0.957427	CD79a molecule
CD79B	104914575	0.75	0.957427	2	2.16025	4.75	1.70783	3	1.82574	3	2.16025	2.75	0.957427	3.5	1	3.5	2.64575	CD79b molecule
CD80	100540827	4.5	3.10913	5.25	3.30404	9	3.55903	5	1.82574	8	4.69042	4.75	2.5	6.75	3.0957	7	5.22813	CD80 molecule
CD81	100543051	4585.25	2090.71	8015.5	1505.17	5317.5	1446.04	4288.25	1574.84	6638.5	2019.35	7782.75	702.465	4892	1842.11	7703.25	1536.36	CD81 molecule
CD82	100545881	461.5	69.3277	473	66.2319	466	71.912	422.25	167.792	499.25	125.816	595.25	155.144	295	33.8231	453.25	108.432	CD82 molecule
CD83	104910093	34.25	8.18026	28.75	12.2848	47.25	5.43906	46.25	8.01561	33	9.09212	40.25	2.21736	35	7.78888	35.75	3.86221	CD83 molecule
CD86	100544635	5.5	0.57735	5	3.4641	4.5	3.10913	4.5	2.08167	3.5	1.91485	4.5	1	3.25	2.75379	2.75	2.06155	CD86 molecule
CD8B	100550897	0.75	0.957427	0.75	0.957427	0	0	0.75	0.957427	0	0	0.75	0.5	0.5	1	0.5	1	CD8b molecule
CD9	100134841	0.75	0.957427	2.75	1.70783	0.5	0.57735	2.5	1.29099	3.25	1.89297	4	2.16025	3	4.69042	2.5	2.38048	CD9 molecule
CD93	104909487	109.75	17.1343	120.75	16.5806	140.5	42.1861	117	49.484	122.5	47.62	152.5	13.404	124	24.3721	128.5	17.5214	CD93 molecule
CD99	100546939	108.25	30.6852	123.75	16.5202	145.5	39.0768	125.75	69.6724	131	51.7365	160.25	31.4682	148.75	37.5178	130	10.0995	CD99 molecule (Xg blood group)
CD99L2	104912225	13.75	4.99166	10.75	4.03113	11.75	8.53913	8.5	4.65475	8	3.16228	14.25	10.9962	8	1.41421	11.25	5.7373	CD99 molecule like 2
CDADC1	100549812	48.25	5.18813	48.5	3.41565	52.75	10.751	39	12.4097	48.5	13.4784	53	5.35413	35.25	11.5866	36.25	2.06155	cytidine and dCMP deaminase domain containing 1
CDAN1	100544653	249.5	18.4842	301	31.8538	275.25	43.0145	219.25	46.636	271.5	18.9121	269.75	41.4196	210	44.2493	265	51.2445	codanin 1
CDC123	100551342	615.75	183.914	854	244.225	681.25	178.45	638	221.198	777.5	123.311	888.5	109.777	525.25	195.319	674.75	77.0471	cell division cycle 123
CDC14B	100547914	16.75	9.32291	20.25	8.65544	19.5	15.2862	20.5	5.44671	16	2.58199	13	6.16441	16.5	6.80686	13.25	3.0957	cell division cycle 14B
CDC16	100547462	166	40.0832	223	51.9808	186.25	46.0824	131	37.1573	203	31.273	197	40.8003	149.25	31.5423	169.75	19.3455	cell division cycle 16
CDC20	100539515	57.25	21.1246	46.25	14.4078	39.75	10.9962	49.75	18.536	105.5	81.7537	94	55.1845	60	39.3446	41.75	18.9627	cell division cycle 20
CDC20B	104914887	1.5	1.73205	3	0.816497	3.25	1.5	2.75	1.25831	2	1.82574	3.25	1.5	1.25	0.957427	2.25	1.25831	cell division cycle 20B
CDC23	100539777	141.5	16.2788	187.25	38.4827	145.75	28.9871	144.25	45.8576	191.75	21.9602	181	21.0238	133.5	38.7169	173	35.5153	cell division cycle 23
CDC25A	100546502	27.5	7.23418	35.5	21.7025	25.75	4.19325	22.75	5.56028	44	23.622	36.5	4.79583	22.75	8.73212	28.25	5.56028	cell division cycle 25A
CDC25B	100548933	93.25	41.3632	71.5	28.5015	80	42.2374	87.75	73.645	76.5	52.9748	150.25	114.45	100.75	51.1688	108	58.9406	cell division cycle 25B
CDC26	104917368	0	0	0.5	0.57735	0.25	0.5	0.25	0.5	0	0	0.5	1	0	0	0	0	cell division cycle 26
CDC27	100543802	376.25	77.5817	481	71.7774	430.25	107.196	358	70.9883	445	38.2797	443.5	29.3995	329.25	87.5381	415	53.1476	cell division cycle 27
CDC34	100550416	331.25	101.598	278.5	142.47	299	83.3267	254.75	52.867	320.25	114.351	377.5	94.1081	245.5	31.1395	327.25	21.6699	cell division cycle 34
CDC37	104916439	11	15.6844	10.75	6.5	8.75	7.67572	8	8.64099	14	8.75595	17	18.9209	6.5	3.51188	11.75	8.65544	cell division cycle 37
CDC37L1	100548264	118.25	20.8547	133	21.0871	131	41.336	112.25	31.5951	131.25	23.5991	132	14.6969	109.25	31.9205	116.75	14.1745	cell division cycle 37 like 1
CDC40	100543760	117	10.2307	105.25	22.0964	125	16.3707	108.75	16.1323	107	17.5689	104	20.2978	100.75	9.10586	101.25	4.11299	cell division cycle 40
CDC42	100546318	1279.75	133.142	1592.5	247.274	1897	495.706	1444	248.136	1482.5	265.859	1860	266.537	1367.75	181.673	1416.5	104.302	cell division cycle 42
CDC42BPB	100550337	1270.25	93.7599	1435.75	327.004	1740.25	354.432	1399.5	289.278	1491.75	84.5434	1298.75	151.163	1085.5	237.549	1170.5	162.59	CDC42 binding protein kinase beta
CDC42EP1	100539387	1279.75	388.104	1224	134.588	1454.5	530.91	1278.75	537.375	1225.25	315.314	1765.25	607.796	1263	317.133	1323.5	235.922	CDC42 effector protein 1
CDC42EP3	100541805	42.5	25.9551	50.25	22.0964	46.25	21.4223	51.75	31.7844	60.25	47.5911	58	19.2007	54.75	40.7789	50.25	23.2576	CDC42 effector protein 3
CDC42EP4	100538753	54.25	24.878	66.75	19.7716	45.75	6.94622	44.25	13.326	61.5	21.0159	64.5	1.91485	45	10.3923	50.5	12.3962	CDC42 effector protein 4
CDC42SE1	100540467	159.75	94.2917	125.75	43.5995	154.25	71.528	153.5	93.3327	140.5	66.6958	226.25	149.963	167.25	68.738	142.75	47.4017	CDC42 small effector 1
CDC42SE2	104915144	36.75	13.2508	46.75	8.46069	42.75	13.6961	36.5	17.0587	47	5.09902	52.75	9.53502	41.25	17.0367	37.5	9.81495	CDC42 small effector 2
CDC45	100544463	47.75	11.5866	52.25	15.5858	49.75	16.3376	56	26.6583	99.75	96.948	86.5	35.7445	51.5	35.5949	55.5	17.8232	cell division cycle 45
CDC6	104915927	1.25	1.5	2	1.82574	1	1.41421	1.25	0.957427	5	9.34523	4.25	2.62996	1	1.1547	1	0.816497	cell division cycle 6
CDCA2	104914217	16.75	4.5	12.5	2.38048	13.5	4.93288	13.5	7.4162	23.75	15.6285	23.75	10.2429	14	6.97615	15.75	9.42956	cell division cycle associated 2
CDCA3	104913114	12.25	7.13559	8.25	5.67891	3.75	2.98608	10.25	9.5	34.75	31.6373	36.25	33.8465	11.5	9.94987	11.25	10.9049	cell division cycle associated 3
CDCA7	100550803	65	42.0079	125	63.2192	82.5	45.4936	78.5	84.6345	170	185.053	108.25	32.8976	66.5	45	80.75	25.8634	cell division cycle associated 7
CDCA7L	100547681	530.75	94.3517	614.75	48.6098	554.5	94.186	462.5	71.8587	605.75	113.371	564.75	66.5952	540.25	141.653	540.5	116.592	cell division cycle associated 7 like
CDCA8	104909492	22	3.55903	20.75	8.99537	16.75	5.7373	31.75	11.6154	31.25	22.809	28.75	15.2398	27.75	5.37742	22	8.83176	cell division cycle associated 8
CDCP1	100542899	2.25	2.21736	3.5	2.88675	5.75	4.11299	4	2.94392	5.25	2.06155	4	1.1547	3	1.63299	5.5	0.57735	CUB domain containing protein 1
CDCP2	100543681	4.5	2.64575	2	0.816497	3	2.16025	3.75	3.0957	4.25	1.89297	5	1.63299	4	2.58199	4.25	2.87228	CUB domain containing protein 2
CDH11	100546309	7	4.89898	6.5	1.29099	10.25	5.5	7.5	2.64575	9	1.82574	7.75	2.75379	8.25	3.20156	6.75	1.5	cadherin 11
CDH13	100539158	20.75	8.18026	6.75	2.75379	15.5	6.65833	11.5	3.41565	10.75	8.65544	6.5	2.64575	10	9.89949	8.25	5.96518	cadherin 13
CDH17	100543972	27	8.90693	23.75	10.8743	43.5	10.3763	30.5	11.3284	27.25	17.9141	19	5.03322	14.75	8.65544	16.75	4.92443	cadherin 17
CDH2	100542837	25	1.82574	21.5	4.04145	27.5	4.43471	26.75	18.7861	24.25	22.3514	41.25	7.5	25.25	4.57347	31.75	7.63217	cadherin 2
CDH20	100547006	0	0	0	0	0	0	0	0	0.25	0.5	0	0	0.5	1	0	0	cadherin 20
CDH22	100549441	0	0	0.25	0.5	0	0	0	0	2	1.82574	0.5	1	0.25	0.5	0	0	cadherin 22
CDH23	100544447	5.25	1.25831	4.25	1.70783	6.5	3.10913	3.5	1.29099	4	2.44949	5.5	1.29099	4	0.816497	5.25	3.59398	cadherin related 23
CDH5	100544769	329.5	46.9148	434.25	9.25113	538.75	58.2316	468.75	217.164	408.25	131.388	507	47.6305	376.5	74.9778	437.5	64.4024	cadherin 5
CDH6	100547624	3.25	2.5	7	5.35413	7.75	3.20156	6.5	3.31662	6.5	4.50925	7.25	2.5	9.25	2.75379	8	2.94392	cadherin 6
CDHR1	100544343	0	0	0	0	0	0	0	0	0	0	0	0	0	0	0	0	cadherin related family member 1
CDHR2	100539775	172	61.1283	119	67.3647	171.25	130.109	84.25	33.3804	129.5	36.6106	100.25	24.2813	96.25	50.0092	135.75	43.2078	cadherin related family member 2
CDHR3	100546478	2.75	2.5	3.75	3.40343	3	1.1547	3.5	3.69685	4	2.94392	5.75	1.25831	6.75	2.5	5.25	5.5	cadherin related family member 3
CDHR4	104913120	0	0	0.5	0.57735	0.5	0.57735	0.25	0.5	0.5	0.57735	1	1.1547	0.25	0.5	0	0	cadherin related family member 4
CDHR5	104910955	231.25	68.8688	179.5	87.4624	395.5	453.798	214.25	35.9108	157.75	31.3834	163.75	59.4664	127.5	49.0068	161.25	26.1327	cadherin related family member 5
CDIP1	100541317	134.75	122.208	78.25	29.9486	87.5	47.1982	75	42.0951	85.25	40.942	141.5	71.3512	98.5	42.8447	102	24.6441	cell death inducing p53 target 1
CDK1	100549676	64	40.8003	34	18.5472	38.25	27.5847	71	47.2229	149.25	138.637	176.25	181.52	61.75	50.8421	58.25	48.4381	cyclin dependent kinase 1
CDK10	100542237	29	14.1657	33.5	12.7932	29.5	6.35085	29	12.6754	30	13.5892	39	13.4907	28.5	8.88819	32	6.21825	cyclin dependent kinase 10
CDK12	100540095	320.25	90.312	246	69.9381	264.5	44.2003	214	49.3829	227.25	31.9205	230.5	36.8194	237.25	55.2049	212.25	23.6696	cyclin dependent kinase 12
CDK13	100541405	430.5	112.879	522.25	89.336	470.75	44.9472	369	53.4977	482	69.7615	459.25	32.1701	391.25	92.005	411.5	37.9693	cyclin dependent kinase 13
CDK15	100550802	0	0	1.5	1.29099	0.75	1.5	0.75	0.957427	1.25	1.25831	1.5	0.57735	0.75	1.5	1	0.816497	cyclin dependent kinase 15
CDK17	100547555	131.5	27.9583	140.75	24.0607	145.25	34.7791	104.5	37.4032	110.5	12.5033	127	27.1416	96.25	27.4757	119	28.7402	cyclin dependent kinase 17
CDK18	100544247	538.25	203.899	721.75	306.916	597	185.075	672	214.926	797.75	117.358	636.75	236.312	645.25	321.827	637.5	67.8454	cyclin dependent kinase 18
CDK19	100543139	153.75	40.2937	230.25	69.0815	240.5	42.8836	203.5	88.2213	190.5	40.5668	243.25	46.306	197.25	53.1123	249.25	41.1127	cyclin dependent kinase 19
CDK2AP1	100540401	33.25	2.87228	47	8.3666	46	17.4547	42.25	15.3052	46.75	18.1177	48.5	15	39.5	13.2791	44.25	9.5	cyclin dependent kinase 2 associated protein 1
CDK3	100539881	46.5	16.7631	59	5.71548	49	7.61577	64	9.4163	80.75	16.3783	93.5	24.2281	67.75	27.5605	78.75	12.7377	cyclin dependent kinase 3
CDK5	104916220	23	16.2275	24.5	9.03696	17.5	8.73689	29.75	21.4845	27	17.7388	41.75	27.2198	31.75	12.6062	27.5	16.2993	cyclin dependent kinase 5
CDK5R1	104916156	1	0.816497	0.5	1	0.5	0.57735	0.5	1	0	0	0.75	0.957427	1.5	1.29099	0.25	0.5	cyclin dependent kinase 5 regulatory subunit 1
CDK5RAP1	100546523	104.75	20.998	152.25	14.4078	106.75	20.3695	87.25	14.4078	143.75	26.9243	146	18.5652	93.25	21.2348	132.75	12.5797	CDK5 regulatory subunit associated protein 1
CDK5RAP2	100542447	75	17.5689	96.5	29.9166	86.75	5.5	73	29.1548	89.25	11.8708	80.5	15.0886	63.75	15.3921	68	5.35413	CDK5 regulatory subunit associated protein 2
CDK5RAP3	100550108	149.5	104.577	112.75	35.7619	107.25	51.5582	93	60.8112	119.25	28.9295	139.5	66.2847	119.5	52.2462	127.5	38.1007	CDK5 regulatory subunit associated protein 3
CDK6	100539044	774	168.073	1182.25	317.008	921.75	230.92	849	364.451	1087.5	272.434	996	95.7183	859	221.68	1021.5	200.234	cyclin dependent kinase 6
CDK8	100543194	69	16.9902	88.75	24.8646	82.5	11.9024	70.75	14.3614	79	6	86.5	9.14695	70	12.5433	74.5	1.91485	cyclin dependent kinase 8
CDK9	100543692	72	14.0238	74	8.12404	89.75	15.8193	68.5	23.6432	75	11.4018	94	16.1038	67.25	6.70199	101.25	12.0934	cyclin dependent kinase 9
CDKAL1	104910084	62.75	35.3683	107.25	13.2004	82.25	43.8054	63.5	24.5289	93	16.3707	111	18.8856	60.75	30.0153	101.25	28.5818	CDK5 regulatory subunit associated protein 1 like 1
CDKL1	100540999	9.25	3.59398	14	5.22813	12.25	4.11299	11.25	4.34933	13.75	5.7373	16.25	0.957427	5.5	2.38048	16.5	9.43398	cyclin dependent kinase like 1
CDKL2	100540065	35.5	8.69866	41.75	4.85627	49.5	13.5277	40.25	11.2657	40.5	7.59386	50.25	7.80491	35.25	7.80491	48	3.3665	cyclin dependent kinase like 2
CDKL5	100539182	340	82.0853	490	115.519	351.75	57.8986	401	97.1116	478.5	64.8203	343.75	112.512	294.75	53.5125	376	115.204	cyclin dependent kinase like 5
CDKN1A	104914505	41	20.3142	179.75	160.39	82.25	49.889	114	143.46	75	53.1099	142.5	174.496	69.5	56.4653	153.25	64.438	cyclin dependent kinase inhibitor 1A
CDKN1B	100545308	359.75	77.8733	342	68.2447	440.5	96.3206	379.5	81.6272	355.5	60.1415	538.25	75.4205	448.5	93.2255	391.75	30.0264	cyclin dependent kinase inhibitor 1B
CDKN2AIP	100547567	322.25	129.201	403.5	47.7807	335	78.6723	288.25	98.0149	408.75	74.5537	428.25	60.2516	285.25	90.9592	333.75	33.9055	CDKN2A interacting protein
CDKN2C	104912502	4.5	2.38048	1.5	1.29099	1.5	1.29099	1.25	0.5	3	4.08248	5.5	4.04145	4	2.16025	4	3.55903	cyclin dependent kinase inhibitor 2C
CDKN3	100551055	11	5.03322	6.75	6.94622	5.5	4.43471	11.25	7.80491	30.25	25.7083	19.5	15.5027	8.75	9.67385	12.5	13.1783	cyclin dependent kinase inhibitor 3
CDO1	100546165	3299.75	1489.36	4919.25	2047.68	5116.25	2364.86	5019	1964.05	7173	2648.34	7963.5	1988.6	4080.25	1698.64	6135.5	966.71	cysteine dioxygenase type 1
CDON	100544002	16.75	12.6062	8.75	3.68556	13.25	3.40343	12.25	7.54431	8.25	3.59398	16.5	12.8712	13.25	3.86221	15	3.3665	cell adhesion associated, oncogene regulated
CDPF1	104912420	201.25	75.332	285.25	41.2098	220.75	83.8347	185	38.8072	268	21.9697	256.5	19.3305	159.5	65.4497	235.25	29.9708	cysteine rich DPF motif domain containing 1
CDR2	100547233	79	38.704	126.75	72.385	81.25	35.8643	64.25	22.4555	114	20.9444	82.75	23.3435	71.75	33.876	72.25	13.5739	cerebellar degeneration related protein 2
CDR2L	100541938	12	3.3665	12	4.08248	12	4.83046	11.25	1.70783	11.75	4.19325	14.75	4.85627	15.25	3.86221	10	1.63299	cerebellar degeneration related protein 2 like
CDS1	100545832	28.5	6.13732	45.25	14.7281	36.75	9.70824	28.75	14.5	36.25	7.67572	39.5	10.247	21.25	5.43906	39.5	7.23418	CDP-diacylglycerol synthase 1
CDS2	100539730	155.5	40.3691	176.5	77.3929	190.25	76.0805	141.5	63.1955	133.5	29.0918	131	40.1912	113.25	27.7654	134.5	33.9951	CDP-diacylglycerol synthase 2
CDT1	100543633	5.75	4.5	6	5.94418	4.5	4.04145	4.75	1.25831	23.25	38.5346	13.5	10.6301	5.75	6.0208	5.75	6.94622	chromatin licensing and DNA replication factor 1
CDV3	100542126	1215.75	258.756	1792.75	602.291	1489.75	688.3	1094.25	262.467	1596	308.608	1602	143.836	1097.25	234.676	1356.5	270.846	CDV3 homolog
CDX1	100549688	0	0	0	0	0	0	0	0	0	0	0.25	0.5	0	0	0	0	caudal type homeobox 1
CDX2	104917576	0	0	0	0	0.25	0.5	0	0	0	0	0	0	0	0	0	0	caudal type homeobox 2
CDYL	100542680	31.75	8.77021	23.75	5.56028	36.75	5.90903	22.75	7.932	24.5	4.65475	24	3.74166	19.5	5.19615	24	7.78888	chromodomain Y like
CDYL2	100548152	127.25	45.2797	151	19.9165	137	40.653	100.75	20.6458	114	19.1833	151	30.4521	118.75	31.3515	131	41.7453	chromodomain Y like 2
CEBPB	100542605	161.25	195.722	94.5	38.3101	114.75	45.8794	127.25	106.806	108	101.581	234.25	201.803	142.5	66.4806	121.5	55.6207	CCAAT/enhancer binding protein beta
CEBPG	100540858	345.25	27.1339	425.5	116.917	491.25	123.333	413.25	66.2086	471	112.104	539	39.1408	414.5	41.2028	509.75	178.272	CCAAT/enhancer binding protein gamma
CEBPZ	100545825	580.25	89.1866	592.75	127.722	695.25	192.486	432	58.8614	519	121.389	514	65.4472	446.75	66.4699	479	76.6942	CCAAT/enhancer binding protein zeta
CECR1	0	174	33.5361	147.25	28.8025	157.5	23.5867	134.5	23.388	141	25.8586	184.25	33.0391	144.5	56.4063	186.25	19.6532	0
CECR5	0	1651	238.875	2310.75	331.435	2252.25	402.501	1904.5	294.685	2334.25	231.375	2466.5	498.426	1637.75	266.946	1983.5	273.011	0
CEL	100539880	0.5	0.57735	1.25	0.957427	1.25	0.957427	0.75	0.957427	1.25	1.25831	1.5	1.29099	2	2.44949	0.5	1	carboxyl ester lipase
CELA1	100543650	0	0	0	0	0	0	0	0	0	0	0	0	0	0	0	0	chymotrypsin like elastase family member 1
CELF1	100546907	11	3.16228	15.75	8.18026	12	6.0553	7	2.70801	12.5	4.65475	12.25	3.0957	6.75	3.0957	12.5	2.08167	CUGBP Elav-like family member 1
CELF2	100538923	2.25	0.5	2.75	1.70783	6	2.44949	3.5	1.29099	3.75	2.06155	2	1.63299	2.75	1.25831	3.5	2.38048	CUGBP Elav-like family member 2
CELF4	104914757	2.75	2.62996	1.5	1.29099	2	1.41421	0.5	1	2.5	2.38048	3.75	1.70783	2.25	1.5	4.5	3.41565	CUGBP Elav-like family member 4
CELF5	100541023	3	2.16025	2.25	1.70783	2.5	1.73205	0.5	0.57735	2.5	1.29099	2	0.816497	3	0.816497	2	2.44949	CUGBP Elav-like family member 5
CELF6	100539581	9.75	7.8475	7.25	2.62996	16	8.83176	9.75	6.65207	8.25	3.20156	11	4.54606	9.75	5.85235	10.5	3.31662	CUGBP Elav-like family member 6
CELSR1	100550939	93	16.1452	83	43.2281	123.75	24.6357	110.25	23.085	111.5	38.8287	89	29.4505	64.75	21.7466	79.5	6.60808	cadherin EGF LAG seven-pass G-type receptor 1
CELSR3	100549738	34.25	20.0728	35.75	6.80074	35.25	5.37742	27	9.12871	22.25	3.30404	36.25	10.6575	22.25	10.9049	37	9.96661	cadherin EGF LAG seven-pass G-type receptor 3
CEMIP	100544349	571	190.032	816.75	202.995	940.75	181.281	709.75	373.116	738.25	285.366	893	115.64	668.25	185.958	823.75	167.824	cell migration inducing hyaluronan binding protein
CEND1	100543925	2.25	2.21736	0.25	0.5	1.25	0.5	1.5	1.29099	1	0.816497	1.25	0.5	1	1.41421	1.25	0.957427	cell cycle exit and neuronal differentiation 1
CENPA	104917098	0.25	0.5	0	0	0.25	0.5	0	0	0.25	0.5	0.25	0.5	0	0	0.25	0.5	centromere protein A
CENPC	100548541	23.5	12.4766	30.25	9.53502	19.25	3.77492	21.5	11.3578	36	18.6905	32.75	9.81071	17.75	11.1168	22.5	6.35085	centromere protein C
CENPE	100548542	29.75	24.9316	23.5	13.5277	18.25	11.2953	33.25	21.1562	60.25	67.9381	61.25	47.8287	34.75	28.1824	17.75	19.721	centromere protein E
CENPF	100551197	35.75	33.7478	17.75	10.1448	29.75	22.3514	50	34.4577	59.75	43.775	71.75	53.7548	50	40.431	19.75	13.1498	centromere protein F
CENPI	100499422	7.5	6.40312	5.5	3.69685	4.25	4.42531	7.25	7.08872	12.75	11.7011	13.25	10.3078	9.75	9.91211	6.75	3.59398	centromere protein I
CENPK	104914927	7.5	4.20317	7.5	2.08167	6	2.16025	9.5	5.44671	17.5	21.9165	15	9.62635	9	6.97615	8.5	6.13732	centromere protein K
CENPL	100548044	8	3.91578	9.25	5.25198	6	5.59762	11.25	11.2361	19	22.2411	18.75	17.2119	7.5	6.245	6.25	5.18813	centromere protein L
CENPM	100499426	59.75	14.0327	58	26.9196	43.25	11.0868	53.5	31.0108	117.25	91.8817	109	68.8525	52.75	40.9257	61.5	34.5495	centromere protein M
CENPN	100547846	48.75	17.3853	38.75	20.998	37.5	13.1783	30.5	5.74456	50.75	34.6157	55.5	35.0286	43.25	28.6981	28.5	13.4784	centromere protein N
CENPO	100538621	15.5	9.03696	8.75	2.36291	10.5	5.06623	12	5.47723	21.25	11.3541	25	12.6754	13.25	5.12348	12	6.733	centromere protein O
CENPP	100499423	5	2.16025	4.5	3.87298	3.25	2.06155	6	6	14	16.4317	10.5	8.88819	4.75	3.94757	4	3.16228	centromere protein P
CENPQ	100499424	151.5	30.5123	236.75	48.7331	196.5	92.0634	210.5	54.1633	222.5	62.303	208.25	36.9628	164.75	34.2965	174.5	34.3754	centromere protein Q
CENPS	104914160	7.25	4.42531	13	7.25718	6	2.16025	10	8.04156	24.75	19.9562	19.75	7.63217	11.5	7.72442	13	4.76095	centromere protein S
CENPT	100540446	62	9.09212	60.75	26.8126	64.75	5.85235	67	9.4163	59.75	24.7572	61.25	15.6924	64	10.4243	56.75	11.0567	centromere protein T
CENPU	100546795	37.75	20.2052	60	36.4874	65.5	54.1633	53.5	32.6446	64.75	40.9583	57	30.6703	38	16.0208	29.25	8.69387	centromere protein U
CENPV	109370600	269.25	121.577	418.25	168.536	256	83.2947	301.5	76.3523	397.75	91.1862	250.25	69.6677	277	77.7989	327.25	82.504	centromere protein V
CENPW	100547466	18.75	11.0868	13.75	5.18813	12.25	5.85235	22	18.1292	39.25	51.8612	38.25	29.4434	22.5	21.6256	19	10.583	centromere protein W
CEP104	100548672	80.25	22.6035	94.5	10.083	85.75	15.327	79.25	15.13	85	15.0333	96.5	12.4766	74	19.6299	91.75	14.7958	centrosomal protein 104
CEP120	100548317	87.5	11.5614	103.75	37.1158	96.75	20.106	64.75	13.5247	83.25	15.327	80.5	26.3629	65.25	27.8732	72.5	10.504	centrosomal protein 120
CEP126	104917586	0.5	0.57735	0.5	1	0.5	0.57735	0.5	1	0.25	0.5	0	0	0.5	1	0.25	0.5	centrosomal protein 126
CEP128	100548033	2.75	0.957427	8.75	3.20156	8.5	5.19615	5.5	2.88675	6.5	4.43471	6.75	2.98608	5.75	3.20156	9.25	5.31507	centrosomal protein 128
CEP131	100550663	121.75	54.6466	95	31.5595	109	37.921	95	46.4615	87.25	20.3204	101.5	49.8966	99.5	34.6939	85	28.2961	centrosomal protein 131
CEP135	100540480	18	6.63325	32.75	22.3812	15.75	4.78714	19.5	23.1012	38	28.1425	31.25	12.1484	18.5	12.5565	27.25	9.17878	centrosomal protein 135
CEP152	100540958	49.5	4.50925	60	16.6933	56.25	6.39661	54.25	25.1313	65.75	24.3088	52	12.7279	49.75	17.7459	46.5	11.0303	centrosomal protein 152
CEP162	100545258	133.25	17.0367	153.25	21.3912	156.25	38.7675	156.75	34.8843	115.75	28.8372	125.75	26.9119	128.75	36.3352	133	32.8735	centrosomal protein 162
CEP164	100544522	53	16.9902	56.25	18.5	54	14.7648	48.5	14.1774	43.5	2.38048	55	12.2474	47	9.93311	53.25	7.27438	centrosomal protein 164
CEP170	100544900	63.25	8.26136	68.75	23.0272	71.25	33.738	57	12.3018	50	7.11805	54.75	15.0859	42	9.89949	51.5	15.9269	centrosomal protein 170
CEP170B	100540435	166.25	48.7126	212.5	31.0108	223.75	52.2518	158.5	37.421	199	47.8818	226.75	22.1566	155.75	56.9466	193.25	17.3469	centrosomal protein 170B
CEP19	100541716	50	7.43864	67.25	19.4143	72.25	7.67572	60.5	6.45497	57.5	6.95222	68.75	7.58837	52	15.1658	57.5	13.6015	centrosomal protein 19
CEP250	100540869	117	14.3062	131.5	8.3865	145.5	23.5584	109.25	11.1766	107.75	20.2711	103.25	8.53913	103.5	18.8768	96.5	15.3731	centrosomal protein 250
CEP290	100543655	121.25	10.4043	162.25	22.2767	157	18.0924	129.75	40.2358	131.25	31.3515	137.75	25.8247	118.75	14.2916	133.5	20.6317	centrosomal protein 290
CEP350	100544345	324.25	76.4608	451.75	67.1931	370.25	83.9658	291.75	85.7647	398	79.9083	399.25	22.4109	301.5	80.1852	382.25	53.5187	centrosomal protein 350
CEP41	100544374	13	6.68331	18.75	7.80491	15.25	5.56028	11.5	2.51661	13.75	7.5	17.5	3.69685	15.25	5.61991	19.5	2.51661	centrosomal protein 41
CEP44	100550387	24.5	12.7671	40	14.0712	21	10.3602	22.75	11.9548	32.5	13.6991	31.75	7.13559	22	6.21825	35.25	5.90903	centrosomal protein 44
CEP55	100541824	11	5.09902	5.75	3.40343	8.5	5.97216	9.25	5.96518	20.25	14.9972	17	12.3558	10.75	9.91211	6.25	5.18813	centrosomal protein 55
CEP57	100546022	79	7.34847	82.5	20.0083	66.75	19.1551	54.25	13.5984	69	3.65148	79	14.0712	66.25	14.0801	68.25	15.6072	centrosomal protein 57
CEP57L1	100545414	53	19.5448	75.5	10.7858	75.5	13.404	54	23.5089	59	22.5832	93.75	7.80491	72.25	27.9806	80.25	16.419	centrosomal protein 57 like 1
CEP68	100539028	13.5	9.57427	14.75	3.20156	19.75	5.12348	12.25	4.272	15.75	8.53913	26.25	2.62996	12.75	2.62996	22.25	9.42956	centrosomal protein 68
CEP70	100551059	148	7.65942	199.5	48.3356	223.75	106.237	181.75	28.2415	128.25	29.1362	194.25	31.6267	157.5	52.3482	176.5	53.6936	centrosomal protein 70
CEP76	100544648	58	18.9737	93	24.0139	71	12.49	67.75	30.9125	74.75	7.80491	103.75	23.0416	66.25	26.9861	78.75	16.2147	centrosomal protein 76
CEP78	100544370	217.5	61.9919	284.5	89.8499	250.25	67.5346	178.75	67.9626	218	39.0299	240.25	38.8104	206	84.2813	242.5	25.671	centrosomal protein 78
CEP83	100546014	28	4.32049	41.75	20.5811	27	3.65148	31.75	5.37742	25	17.224	28	12.3558	22.75	5.7373	19.25	9.97914	centrosomal protein 83
CEP85	100539014	105	3.55903	110.25	21.093	93.25	17.6139	91.25	26.1836	109	17.088	116.75	13.9851	92	29.3144	99.75	15.6072	centrosomal protein 85
CEP89	100541929	114.25	19.4829	128	34.3608	146.5	37.8197	108.75	28.3711	117	13.4412	111.75	12.5	103.5	21.4243	115.5	21.4398	centrosomal protein 89
CEP95	100542808	99.5	9.11043	111.25	14.6373	95.5	9.71253	95.75	31.4152	89	18.7083	101	5.59762	97.25	25.5522	100.25	19.2765	centrosomal protein 95
CEP97	100545974	27	9.4163	42	7.07107	29	5.22813	25.75	5.37742	36.5	8.06226	29	6.68331	27.5	6.45497	27	4.08248	centrosomal protein 97
CEPT1	100550822	2371.5	719.134	2647.25	1110.46	2886.25	504.923	3394.25	1653.55	4124.25	928.029	3006.5	417.015	2163.25	595.022	2274.5	157.363	choline/ethanolamine phosphotransferase 1
CER1	100538656	0	0	0.25	0.5	0	0	0	0	0	0	0	0	0	0	0	0	cerberus 1, DAN family BMP antagonist
CERCAM	100543998	11.5	14.3411	8	2.16025	13.25	7.18215	7.75	6.89807	10.75	2.98608	14.75	6.18466	10.5	9.57427	11.5	4.79583	cerebral endothelial cell adhesion molecule
CERK	100551089	38.25	14.8633	59.5	30.337	48	16.9902	34.5	13.772	46.25	8.77021	50	16.6333	30.25	12.816	47.75	7.32006	ceramide kinase
CERKL	100545171	0.75	1.5	0.25	0.5	0.75	0.5	0.25	0.5	0.25	0.5	0.5	0.57735	0.25	0.5	0.25	0.5	ceramide kinase like
CERS1	100547857	1.75	1.5	7.75	4.85627	3	1.1547	3.75	2.5	8.5	5.44671	2.75	2.21736	4.75	2.21736	3.75	2.21736	ceramide synthase 1
CERS2	104914444	101	39.6905	93	30.8869	92.5	9.14695	78.5	35.9119	88	23.9583	120.25	59.1629	85	19.4251	90	24.454	ceramide synthase 2
CERS3	104912889	1	1.41421	0.75	0.957427	1	0.816497	0.5	0.57735	0.75	0.957427	2.5	1	1.25	0.957427	1.25	0.5	ceramide synthase 3
CERS5	104913603	135.5	10.5357	194.5	45.4423	151.5	47.599	125.25	22.2317	197.75	29.8147	195.5	21.641	125.25	17.3469	144.5	11.2101	ceramide synthase 5
CERS6	100544401	1.25	1.25831	2.25	0.5	1.75	2.06155	2	1.82574	2	1.82574	1.5	0.57735	1.5	1	2.25	1.70783	ceramide synthase 6
CETN2	100546510	86.25	30.2255	114.75	15.7771	114.5	26.6145	90	23.8467	106.75	21.2191	125	8.04156	102.5	23.4165	107.25	24.7841	centrin 2
CETN3	100549448	159	39.5559	205.5	27.16	215.25	28.4297	157.5	21.2368	193.75	19.4487	197.75	17.4619	179	25.2323	167	23.7065	centrin 3
CETP	100541061	108.75	44.5374	108	30.2435	130.25	66.5701	158.75	62.7873	210.25	76.8998	183.5	29.9944	125.25	31.9205	134.25	52.3028	cholesteryl ester transfer protein
CFAP100	100540912	2.5	1	10.25	4.34933	10.5	10.083	6	3.3665	3.5	2.88675	5.5	1.73205	5.5	2.38048	5	4.24264	cilia and flagella associated protein 100
CFAP161	100544036	3.75	2.06155	3.25	0.5	4.75	3.30404	3	3.55903	2.5	3.69685	5.5	3	5.25	2.06155	4	1.82574	cilia and flagella associated protein 161
CFAP20	100543684	122	27.5318	144.5	21.0792	127.5	17.8979	125	24.3721	138.25	27.1953	162.75	18.2277	110.75	13.0224	128	7.43864	cilia and flagella associated protein 20
CFAP206	100543294	4.5	4.04145	10.25	4.57347	10.5	14.5488	4.75	1.25831	6.25	3.86221	9	2.16025	3.75	1.70783	6.75	3.77492	cilia and flagella associated protein 206
CFAP221	104911783	1.25	0.957427	1	1.41421	3.75	0.957427	0.5	0.57735	0.25	0.5	0.75	0.957427	1.5	1.91485	1	1.1547	cilia and flagella associated protein 221
CFAP36	100541594	324.5	75.527	386.75	60.0909	453.25	83.6675	344.5	36.6015	393.75	71.0979	465.75	58.5171	382.5	34.5784	365.5	41.9722	cilia and flagella associated protein 36
CFAP44	100538354	21.5	3.87298	33.5	19.1224	23	4.24264	42.75	22.9982	26.5	5.74456	34.5	19.5021	27	11.1654	33.5	15.2643	cilia and flagella associated protein 44
CFAP45	100546584	0.25	0.5	0	0	0.25	0.5	0.25	0.5	0.25	0.5	0.25	0.5	0	0	0	0	cilia and flagella associated protein 45
CFAP47	100545772	1	2	1	1.41421	0.25	0.5	0.25	0.5	0.5	0.57735	0.5	1	0.5	0.57735	0	0	cilia and flagella associated protein 47
CFAP52	100546670	1.5	3	0.5	0.57735	0.75	0.957427	0.25	0.5	0.75	0.5	1	0.816497	0.5	0.57735	0.75	0.957427	cilia and flagella associated protein 52
CFAP54	100548421	0.75	0.957427	0.5	0.57735	2	2	1	0.816497	0.75	1.5	0.25	0.5	1	1.1547	0.5	0.57735	cilia and flagella associated protein 54
CFAP57	100541616	1.75	1.70783	1.5	1.29099	2.75	2.98608	2	1.1547	0.75	0.957427	1	0.816497	2.75	2.21736	1.75	1.5	cilia and flagella associated protein 57
CFAP58	100543782	0.75	0.957427	0.5	0.57735	1.75	1.70783	0.75	1.5	0.5	0.57735	1	1.1547	0.25	0.5	1	0.816497	cilia and flagella associated protein 58
CFAP61	100546847	0.25	0.5	0.25	0.5	0	0	0.5	0.57735	0	0	0.5	0.57735	0	0	0.25	0.5	cilia and flagella associated protein 61
CFAP65	100546689	1	0	1.25	1.89297	1.75	1.70783	2.25	1.70783	1.5	0.57735	1.75	1.5	0.5	1	0.75	0.957427	cilia and flagella associated protein 65
CFAP70	109370194	7.25	6.70199	5.25	2.21736	8	3.4641	3.5	2.51661	8	2.16025	9.25	6.07591	7.75	2.98608	8.75	2.21736	cilia and flagella associated protein 70
CFAP73	104913582	11	2.94392	14.5	6.45497	8.5	4.65475	10	8.28654	13.25	6.39661	19	2.94392	9.25	4.5	12.5	7.68115	cilia and flagella associated protein 73
CFAP74	104914151	4.75	2.06155	6	2.94392	6	2.94392	4.25	2.5	4.75	2.98608	7	3.16228	5.5	1.73205	4	1.82574	cilia and flagella associated protein 74
CFAP77	100542761	0	0	0.25	0.5	0	0	0	0	0.25	0.5	0.5	0.57735	0.25	0.5	0	0	cilia and flagella associated protein 77
CFAP97	104910648	133.5	26.489	179	65.4268	134.25	29.8929	122.75	28.9756	165	12.9872	166.5	8.58293	121.5	30.0278	132	11.225	cilia and flagella associated protein 97
CFAP99	100541449	30.5	5.25991	34	3.16228	36.75	6.07591	32	5.88784	23.25	8.05709	36.5	3.69685	28.75	5.61991	30.75	7.71902	cilia and flagella associated protein 99
CFD	100541228	74.5	55.1634	34	16.207	61.75	61.0649	64.75	66.7402	37.75	21.2818	120.5	115.414	66.25	34.7407	59	41.7532	complement factor D
CFDP1	100543321	94.75	28.5234	100	13.7598	98.75	12.816	81.5	24.6238	94.75	20.5325	131	35.242	107.25	24.7032	96	11.804	craniofacial development protein 1
CFH	100541715	14859.5	3771.81	15082.5	3171.9	13950	3381.48	11603.8	3584.99	13465	2646.73	17735.8	1408.26	11273.2	5178.71	14281.2	3042.96	complement factor H
CFI	100543148	4754.25	585.246	4334	483.498	4519	496.583	4169.5	1081.47	4939	1071.95	4816.25	615.041	4389	1020.37	4391	596.732	complement factor I
CFL2	100549265	724.75	186.65	1143.75	256.124	915	352.782	732.75	223.856	975	221.737	1091.25	113.321	760.5	207.725	935.75	148.91	cofilin 2
CFLAR	100549881	828.5	440.973	1160.75	249.008	1014.5	447.363	775.5	289.748	918.75	145.401	859.25	126.532	645.5	181.733	938.75	189.201	CASP8 and FADD like apoptosis regulator
CFTR	100545354	10.5	2.38048	9.5	4.04145	14.25	4.99166	15.25	4.34933	10.25	3.5	10.5	5.91608	10.25	5.7373	10.75	6.23832	cystic fibrosis transmembrane conductance regulator
CGA	100303682	1.75	2.36291	3	2.94392	3	0.816497	1.75	0.957427	1.75	1.25831	0.75	0.957427	1.75	0.957427	2	1.63299	glycoprotein hormones, alpha polypeptide
CGGBP1	100547968	172.25	55.2049	255.25	28.7098	203	44.9667	170.25	57.1861	216	20.1163	240.75	36.2434	175.25	47.2749	217.75	36.5639	CGG triplet repeat binding protein 1
CGN	100544052	41.5	25.9422	31.75	12.0658	44	21.0871	38.25	20.3695	43	15.4056	43.25	42.9059	39.25	13.9134	32.5	13	cingulin
CGNL1	100546261	610.75	73.9882	645.5	144.413	902.5	158.168	629.5	82.6257	678.5	72.4914	667.5	82.4035	553.5	141.521	791.5	158.201	cingulin like 1
CGREF1	104915943	3.75	2.98608	2.75	1.5	7.25	7.5	5.5	4.04145	5.25	7.27438	8	6.97615	3.5	3.69685	3.75	5.5	cell growth regulator with EF-hand domain 1
CGRRF1	100549979	66.5	24.5561	81.25	19.4658	69.5	13.3292	61.5	19.9081	75.75	17.7271	79.25	7.08872	51	18.619	63.75	18.8392	cell growth regulator with ring finger domain 1
CH25H	100550290	1.75	1.25831	2.5	2.08167	4	3.82971	3	1.41421	4.25	1.70783	4	2.82843	2.75	2.21736	1.75	0.957427	cholesterol 25-hydroxylase
CHAC1	100540944	81.25	55.47	405	761.498	359.5	335.596	277.25	374.127	510.75	517.347	2062.25	895.985	773.5	684.071	1266.75	1401.45	ChaC glutathione specific gamma-glutamylcyclotransferase 1
CHAC2	109366356	14.25	6.70199	11.75	6.75154	19.75	6.18466	11.25	3.77492	14	2.94392	16	6.733	12.75	5.31507	12	3.16228	ChaC cation transport regulator homolog 2
CHAD	100550465	39.75	18.9978	44.5	21.2368	30.5	15.9269	25	10.2956	35.25	7.5	24.25	8.77021	22.5	16.5831	25.25	1.25831	chondroadherin
CHADL	100546327	43.25	27.0355	67.25	9.28709	51	27.5318	43.25	18.8922	75.5	25.8263	82.75	23.0705	41.5	10.7858	61.5	12.0139	chondroadherin like
CHAF1A	100548677	60.75	17.9141	85.75	27.6089	67.25	22.4704	58.5	27.1968	99.5	60.6767	86.25	18.3734	59.25	26.5126	60.25	19.2592	chromatin assembly factor 1 subunit A
CHAF1B	100549710	74.75	18.1544	107	63.7234	79.75	27.8613	64	38.7384	110.75	75.4293	105.5	25.4886	63.5	27.0123	75.75	19.2072	chromatin assembly factor 1 subunit B
CHAMP1	100547155	492	81.2527	538.75	88.7407	582	62.849	405	60.0944	481.25	91.6638	564.5	48.156	481.5	93.7532	496.75	51.3574	chromosome alignment maintaining phosphoprotein 1
CHAT	100543253	0	0	0	0	0.25	0.5	0	0	0	0	0	0	0	0	0	0	choline O-acetyltransferase
CHCHD1	100546302	139	47.9375	170.25	29.8371	164	45.8839	142	29.9666	178.5	14.1067	188	16.2686	125.5	38.7341	164.75	47.4227	coiled-coil-helix-coiled-coil-helix domain containing 1
CHCHD2	100550053	3452.25	967.285	6363.5	759.954	4727	820.84	4618.5	654.417	6474.75	982.813	7375.5	630.189	4447	1034.89	6659.5	855.692	coiled-coil-helix-coiled-coil-helix domain containing 2
CHCHD3	100546691	491.5	70.8261	605.75	71.0932	576.5	132.937	439.75	54.6039	649	65.6912	569.75	38.7847	464.5	85.0274	566	107.111	coiled-coil-helix-coiled-coil-helix domain containing 3
CHCHD4	100541370	149.75	86.338	222	61.3351	200.5	48.8433	149.5	40.2119	208.25	46.8642	206.75	31.9831	150.5	43.3167	186.5	27.4044	coiled-coil-helix-coiled-coil-helix domain containing 4
CHCHD6	100539520	516.75	45.5513	638.75	64.7424	612.5	83.9266	501.25	46.5931	696.75	173.746	609.75	55.9248	496.25	118.784	666	178.593	coiled-coil-helix-coiled-coil-helix domain containing 6
CHCHD7	100538622	113.25	46.8499	188.5	11.8181	151.5	64.0443	136.75	44.3424	171.5	17.253	166.25	13.8414	141	45.9202	168.25	45.5	coiled-coil-helix-coiled-coil-helix domain containing 7
CHD1L	100546937	131.75	12.6853	138.5	44.7102	117.75	21.3131	108.5	29.6929	129.5	69.9929	121.75	4.71699	104.25	25.9792	95.5	25.318	chromodomain helicase DNA binding protein 1 like
CHD2	100550760	560.75	172.996	777.25	141.509	664	146.858	592.75	167.872	698.5	81.2999	740.25	78.953	570	123.669	608	56.2909	chromodomain helicase DNA binding protein 2
CHD4	100539798	1073.75	123.694	1452.75	346.024	1448.25	273.935	1334.25	293.763	1094.75	130.865	1156.75	165.05	1151.75	94.1324	1213.75	313.363	chromodomain helicase DNA binding protein 4
CHD5	100548061	92.5	25.2521	81.25	16.0078	95	11.225	66.75	11.1168	66.5	6.80686	81.75	18.3916	65	10.6771	76	15.0776	chromodomain helicase DNA binding protein 5
CHD7	100539345	509.5	231.604	380.75	45.5439	524.25	146.12	324.75	65.835	421.5	141.035	447.5	55.9434	284	39.37	400.75	49.2096	chromodomain helicase DNA binding protein 7
CHD9	100547381	22.5	11.9583	34.25	17.519	39.5	11.3871	19	7.95822	24.5	4.20317	23.25	12.0381	18	11.0454	26.75	12.3119	chromodomain helicase DNA binding protein 9
CHDH	100544352	238	70.9507	259.75	54.9507	203.5	65.8964	181.25	63.9759	221.25	42.2798	231	134.229	180.5	70.51	193.25	41.3068	choline dehydrogenase
CHEK1	100547861	4.5	3	3.25	2.98608	5	3.3665	3	3.55903	8.5	12.3693	6	2.94392	2.75	0.957427	4.5	6.45497	checkpoint kinase 1
CHEK2	100543068	67.25	19.3628	104.25	18.715	77	27.7248	51.5	24.8261	81.75	20.4349	95	25.6255	61	26.0128	88.5	7	checkpoint kinase 2
CHERP	100540045	213	32.3831	193.75	46.1691	191.25	23.7539	156.75	7.27438	164.5	15.2862	169.5	19.975	158.25	17.2699	163.75	22.4258	calcium homeostasis endoplasmic reticulum protein
CHFR	100547234	115.25	30.3136	156.25	47.9609	130.25	30.9771	104	22.5832	131.25	6.70199	117.25	22.8674	82.25	20.6942	128.25	19.9562	checkpoint with forkhead and ring finger domains
CHGA	100538526	35.25	17.7459	27.25	7.41058	42.5	23.0434	30	11.3431	24.5	9.03696	33.75	13.6717	37.75	12.7377	33.75	6.55108	chromogranin A
CHGB	100539856	46.25	15.0416	50.75	13.2256	66.5	17.2337	46.25	12.842	38	20.9921	46.25	5.058	59	6.21825	44.75	8.77021	chromogranin B
CHIC1	100548348	84.5	31.1395	137.25	37.8979	108.25	39.8696	102	48.5661	152.5	47.669	163	41.9444	114.5	62.4313	141	10.3602	cysteine rich hydrophobic domain 1
CHIC2	100543094	168.25	60.2239	248.25	76.774	244.5	152.819	166.75	81.1023	198.5	40.2534	271.75	5.5	175.25	57.2735	269.5	54.6107	cysteine rich hydrophobic domain 2
CHID1	100544553	317	55.003	376.5	31.3316	389	62.7003	293.75	84.0729	312	68.8815	348.75	20.4349	271.25	59.9576	333	58.9237	chitinase domain containing 1
CHKA	100548595	291.25	120.115	394	253.803	295	101.941	237.25	128.617	263.75	130.799	267	62.0376	267.75	83.176	248.25	135.392	choline kinase alpha
CHL1	100539984	3.5	6.35085	1.75	0.957427	1.25	0.957427	1	1.41421	3	2.44949	6	3.4641	2	2.44949	1	0.816497	cell adhesion molecule L1 like
CHM	100542231	101.25	19.1028	137.75	40.3846	126.25	36.8273	80.75	15.6072	104.5	17.2916	120	24.2625	64	17.8326	96.25	8.92095	CHM, Rab escort protein 1
CHMP1A	100545649	116	24.5628	169	80.0208	154.5	58.0373	131.25	51.1949	170.25	49.3111	175.75	45.1691	119.75	38.4393	135.5	19.1224	charged multivesicular body protein 1A
CHMP1B	100539768	394.5	102.64	586.75	54.5733	503.75	156.936	423.25	76.0849	546.5	66.2546	606.5	34.1809	395.75	99.9812	501	51.2315	charged multivesicular body protein 1B
CHMP2A	100538766	98	55.9702	78.25	29.3527	97.75	50.2154	70	35.2893	64.75	11.4419	84.75	32.3973	89.75	41.9712	75.75	20.3695	charged multivesicular body protein 2A
CHMP2B	100541435	162	53.8331	247.25	44.5973	206.75	81.4509	178.25	68.3295	213	40.1829	238.25	8.69387	162	62.1021	199.75	45.8067	charged multivesicular body protein 2B
CHMP3	100548088	278	73.0616	453.75	75.7512	380.75	79.914	300	95.1245	409.5	64.5213	483.75	71.8488	288	50.2858	417.25	107.602	charged multivesicular body protein 3
CHMP4B	100544833	553.75	112.645	718.75	107.112	742.25	256.579	597.5	60.803	695.25	140.346	769.25	52.0985	640.75	129.263	657.75	93.7599	charged multivesicular body protein 4B
CHMP4C	100551357	87.75	40.5082	228	116.387	271.25	69.0959	177	84.6207	265.25	164.626	270.5	43.6463	175.75	57.9332	326.25	103.19	charged multivesicular body protein 4C
CHMP5	100545474	340.5	100.974	462	67.72	431	88.7956	330	58.1664	431	61.8115	470.75	61.0649	347	112.398	412.5	100.048	charged multivesicular body protein 5
CHMP6	100550052	152.25	34.4226	171.5	37.5278	169	28.7866	153.25	26.5879	157.25	16.7606	170	17.2047	140.25	16.0494	148.75	12.0381	charged multivesicular body protein 6
CHMP7	100543799	359	58.4922	468.25	101.099	407	110.632	392.25	59.1291	462	31.8852	470	52.5357	322.25	74.7724	451.75	115.188	charged multivesicular body protein 7
CHN2	100541305	33	16.4317	45.5	4.93288	35.75	19.6871	31.75	24.7167	40	27.5802	43.25	8.09835	34	12.7802	39.25	5.18813	chimerin 2
CHODL	100546938	0	0	0.5	1	0.75	0.957427	0	0	0	0	0	0	0	0	0.25	0.5	chondrolectin
CHORDC1	100550683	375	74.7663	545.75	206.584	403.25	91.9687	335.5	77.1254	424	76.7116	397.5	40.1705	336.25	58.2316	357.75	81.5491	cysteine and histidine rich domain containing 1
CHP1	100541403	964.5	166.278	1329.5	332.247	1125.25	443.969	998	383.132	1417.25	240.006	1184.5	37.2514	879.25	400.011	1054.5	98.6593	calcineurin like EF-hand protein 1
CHPF	100550036	75.25	32.8164	86.75	48.6373	68	14.2595	62.25	37.8275	76.25	17.1925	108.5	54.6291	72.75	32.8469	66	17.3781	chondroitin polymerizing factor
CHPF2	100544997	131.25	31.0953	180.5	44.1701	140	44.5047	111.5	9.32738	170.25	25.1976	178.25	18.6257	107.75	34.9225	142	17.2627	chondroitin polymerizing factor 2
CHRAC1	100551256	91.25	44.0937	127	32.5064	98.5	14.4799	88.5	28.7692	101.5	14.1067	120	18.0924	79.25	32.2942	102	13.2916	chromatin accessibility complex 1
CHRD	100545026	7	8.67948	5.25	4.03113	7.5	7.68115	6	4.76095	7	4.69042	11.5	9.46925	7.25	6.18466	7.25	1.5	chordin
CHRDL1	100539616	6.25	5.12348	5	1.41421	8.25	7.45542	6.75	4.64579	5.5	4.20317	6.5	1.73205	9	4.69042	5.75	1.70783	chordin like 1
CHRDL2	100551248	0.75	0.957427	0	0	0	0	1	0.816497	1.5	1	0.5	0.57735	1.5	1.73205	2	2.16025	chordin like 2
CHRM2	100538353	425.75	134.992	479.25	297.434	624	145.219	425	101.443	529	118.51	738	61.3243	625.25	180.716	628	226.386	cholinergic receptor muscarinic 2
CHRM3	100548586	0.25	0.5	0.25	0.5	0.5	0.57735	0	0	1.25	0.5	0.25	0.5	0.25	0.5	0.25	0.5	cholinergic receptor muscarinic 3
CHRM4	100549620	141	142.777	55.75	22.4704	65.5	40.739	50.25	29.1362	46	16.1038	71.25	40.2109	52.5	21.6256	53.25	27.5968	cholinergic receptor muscarinic 4
CHRM5	100542687	37.75	30.1924	43	9.76388	41	5.47723	53	20	45.5	10.083	29.75	7.932	30.25	11.2953	36.75	8.80814	cholinergic receptor muscarinic 5
CHRNA1	100549573	3.5	3.10913	1.75	1.70783	2.75	1.25831	2.5	1.29099	4	2.16025	1.25	0.957427	2	2	3.25	0.5	cholinergic receptor nicotinic alpha 1 subunit
CHRNA10	104909428	0	0	0.25	0.5	0	0	0	0	0	0	0	0	0	0	0	0	cholinergic receptor nicotinic alpha 10 subunit
CHRNA2	100548536	8.75	3.0957	7.25	5.31507	11.75	5.56028	5.75	2.98608	9	5.47723	10	5.94418	8	1.82574	11	4.89898	cholinergic receptor nicotinic alpha 2 subunit
CHRNA3	100548502	13	6.68331	21.75	5.7373	15	5.94418	14.5	9.29157	15.75	4.34933	28	9.62635	20.5	6.245	29	3.82971	cholinergic receptor nicotinic alpha 3 subunit
CHRNA4	100547700	0	0	0	0	0	0	0.25	0.5	0.5	0.57735	0	0	0	0	0.25	0.5	cholinergic receptor nicotinic alpha 4 subunit
CHRNA5	100550862	16.75	6.99405	27.5	6.45497	23.75	11.3541	16.75	10.5317	21.75	7.41058	36.5	5.97216	19.75	5.85235	30.5	6.60808	cholinergic receptor nicotinic alpha 5 subunit
CHRNA6	100543591	0	0	0.25	0.5	0.25	0.5	0	0	0	0	0	0	0	0	0	0	cholinergic receptor nicotinic alpha 6 subunit
CHRNA7	100543989	3.75	2.21736	4	3.65148	5	4.08248	3.5	2.64575	3	2.94392	5	1.82574	3	1.63299	5.25	0.957427	cholinergic receptor nicotinic alpha 7 subunit
CHRNA9	100548745	0.5	0.57735	0.5	1	1.25	1.25831	0.75	1.5	1.5	1.91485	0.25	0.5	1.5	1.29099	1.75	1.25831	cholinergic receptor nicotinic alpha 9 subunit
CHRNB2	100542105	8.25	5.7373	7	3.16228	10.25	8.30161	9.25	5.7373	6.75	2.21736	8.5	3.10913	8.75	4.71699	4.5	2.64575	cholinergic receptor nicotinic beta 2 subunit
CHRNB3	100543745	0	0	0.25	0.5	0	0	0	0	0.5	0.57735	0	0	0	0	0.25	0.5	cholinergic receptor nicotinic beta 3 subunit
CHRNB4	100548351	0.25	0.5	0	0	1	1.41421	0.25	0.5	0.25	0.5	0	0	0.25	0.5	0.5	0.57735	cholinergic receptor nicotinic beta 4 subunit
CHRND	100539926	0	0	0	0	0	0	0	0	0	0	0	0	0.25	0.5	0	0	cholinergic receptor nicotinic delta subunit
CHRNG	100540080	0	0	0	0	0	0	0	0	0	0	0	0	0	0	0	0	cholinergic receptor nicotinic gamma subunit
CHST1	100550392	1	0.816497	1	0.816497	0.25	0.5	3	3.3665	0.75	0.5	2.25	1.25831	2.25	2.06155	1.5	1.29099	carbohydrate sulfotransferase 1
CHST10	100551291	20	7.61577	15.75	6.70199	19.25	8.8459	16	4.24264	14.75	7.27438	16.5	5.8023	13	3.16228	15.5	3.69685	carbohydrate sulfotransferase 10
CHST11	100543037	7.5	2.08167	10.5	3.41565	12.5	3	13.5	5.25991	11.75	5.37742	13.5	2.38048	13.25	3.20156	9.75	2.62996	carbohydrate sulfotransferase 11
CHST12	100548662	18.75	5.25198	17.25	2.87228	22.25	0.957427	19.75	9.46485	21.25	3.86221	21.75	6.94622	20.5	3.31662	15.25	4.71699	carbohydrate sulfotransferase 12
CHST13	100540137	427.75	54.2241	468.5	186.906	379.75	113.282	369.5	44.6057	355.75	133.418	446.5	102.471	343.25	97.4076	346	95.8123	carbohydrate sulfotransferase 13
CHST14	104910967	62.25	19.6532	71.5	20.5345	95.5	22.3681	55	17.6824	66.75	17.0953	93.25	23.4147	74.75	23.5284	74.25	8.99537	carbohydrate sulfotransferase 14
CHST15	100542904	254.25	52.2135	257	15.3406	288.75	89.7937	248.25	88.6844	208	122.336	283	38.1838	263.5	31.7962	261	29.2916	carbohydrate sulfotransferase 15
CHST2	100543258	7.75	3.77492	13	5.41603	16	7.83156	10	3.26599	11.75	4.5	17.75	7.80491	13.5	6.245	13.25	2.06155	carbohydrate sulfotransferase 2
CHST3	100543982	8	3.91578	6.25	1.25831	6	3.4641	5	0.816497	6.5	2.38048	7.75	5.85235	8	6.48074	8.25	4.03113	carbohydrate sulfotransferase 3
CHST4	100550658	542.75	583.081	821.5	234.666	773.75	414.013	800.75	242.552	829.25	282.673	895.5	190.057	622.25	290.347	865.25	248.702	carbohydrate sulfotransferase 4
CHST8	100543787	0.25	0.5	0	0	0	0	0	0	0	0	0	0	0	0	0	0	carbohydrate sulfotransferase 8
CHST9	100542681	0.75	0.957427	0.5	1	1	0.816497	1.5	1.29099	1	1.41421	1	0.816497	0.75	0.5	0.75	0.957427	carbohydrate sulfotransferase 9
CHSY1	100540185	68.75	3.94757	74.25	22.1717	122.5	87.8427	63.75	13.7447	67.5	15.7162	81.25	21.1562	64	16.6333	75.25	11.0868	chondroitin sulfate synthase 1
CHSY3	104915148	4.5	1.91485	4.25	2.62996	1.75	1.25831	5	1.82574	3.75	4.34933	3.75	1.70783	3.25	3.30404	3.75	2.21736	chondroitin sulfate synthase 3
CHTF18	100548561	37.25	19.2072	33.75	19.9228	27.75	15.5858	25	13.8804	42	39.3362	32.25	10.9354	28.25	16.7804	30.25	9.42956	chromosome transmission fidelity factor 18
CHTF8	100542859	4.25	2.21736	2.75	3.0957	3.75	1.5	3	1.82574	11.5	18.43	8.5	6.55744	2.25	2.62996	4.25	2.87228	chromosome transmission fidelity factor 8
CHTOP	100544483	248.5	45.5302	293.75	42.7424	269.5	15.9687	238.25	63.0945	283.5	44.2907	355.75	83.9181	246.25	32.0351	269.75	33.49	chromatin target of PRMT1
CHUK	100542478	280	75.1044	350.75	44.0256	343.25	91.0655	258.5	64.0495	383.25	40.5082	347.25	13.9374	262	62.8384	302.75	38.69	conserved helix-loop-helix ubiquitous kinase
CHURC1	104910948	180.25	95.8275	241	55.7315	216	81.7924	188.25	108.518	263.25	117.662	363.5	192.521	197.25	56.8529	268	85.4439	churchill domain containing 1
CIAO1	100541255	31.75	15.3704	34.25	7.45542	32.75	23.9913	33.25	26.2853	34.5	11.3578	62.75	54.6893	33.5	11.6762	35.5	13.2288	cytosolic iron-sulfur assembly component 1
CIAPIN1	100549736	388.5	117.707	511.25	95.8971	478.75	116.148	352	42.0079	560.25	48.0026	565.25	96.8689	398	34.8999	487.5	73.4325	cytokine induced apoptosis inhibitor 1
CIART	104914432	5	8	1.25	1.89297	4.5	4.04145	1.75	1.5	3.75	1.89297	2.25	1.89297	1.25	0.5	2	1.82574	circadian associated repressor of transcription
CIB1	100539618	456.75	126.123	502.5	45.6107	475	60.0999	483	194.222	537.25	130.449	574.75	152.312	433.25	111.533	495.5	31.1716	calcium and integrin binding 1
CIB2	100551475	2.25	0.5	2.5	1	3.5	1.29099	3.75	2.98608	3	2.94392	4	2.44949	4	2.94392	2.75	1.25831	calcium and integrin binding family member 2
CIB3	100550568	219.75	67.1634	287	65.9141	243.25	80.9171	198.5	38.4404	278.75	46.5287	252.75	27.0478	209.75	53.6245	216.25	38.4827	calcium and integrin binding family member 3
CIDEA	100546445	2693.5	1329.71	3382.25	982.427	3301.25	1241.82	2678.75	1114.73	2927.25	764.317	3055.5	606.431	2239.75	667.886	2227	430.944	cell death-inducing DFFA-like effector a
CIITA	104913371	40.75	6.34429	45.5	9.57427	51.25	6.07591	53	29.4958	49.25	29.1705	69.75	14.1038	42.25	8.09835	48.75	4.272	class II major histocompatibility complex transactivator
CILP	100541878	2.25	2.21736	3.5	2.08167	9	5.59762	4	3.55903	4.5	3.41565	4.5	1.73205	7.75	7.63217	5.75	2.87228	cartilage intermediate layer protein
CILP2	100541584	0	0	0	0	0	0	0	0	0	0	0.25	0.5	0	0	0	0	cartilage intermediate layer protein 2
CINP	100549316	87.5	23.0145	127.75	19.9395	123.5	32.6752	103.25	25.9792	117.75	18.1544	148	21.6487	105	15.7692	134	24.4268	cyclin dependent kinase 2 interacting protein
CIPC	100545424	45	6.0553	52.75	2.87228	53	17.6446	39.75	14.4078	39.25	8.38153	42.5	18.12	36.25	12.5532	45.75	4.85627	CLOCK interacting pacemaker
CIRBP	100539656	3787.75	1248.11	5212	372.603	4018.25	1017.69	3353.5	1440.75	3905.25	337.991	4780.5	530.959	3450.75	996.481	4440.5	725.249	cold inducible RNA binding protein
CISD1	100539709	2726	753.101	3497.75	420.27	3349.25	525.199	2990.5	842.33	4096.5	1077.48	3693.75	448.363	2666	763.77	3293.5	553.154	CDGSH iron sulfur domain 1
CISD2	100547320	250	47.7074	329.75	26.6004	321	29.4732	260.25	50.9076	317.25	72.011	369.75	21.6391	243.25	32.3149	286.25	36.0682	CDGSH iron sulfur domain 2
CISD3	100548681	15.5	10.083	10.25	6.39661	18.75	18.6257	17.25	9.53502	15.5	7.50555	17.5	10.6301	13.25	7.27438	13.25	9.21502	CDGSH iron sulfur domain 3
CISH	100545029	88.25	56.4764	57	36.7605	38.25	30.9017	85.5	76.5093	50.75	20.9503	74.25	80.9583	67.25	15.6498	73.75	59.6511	cytokine inducible SH2 containing protein
CIT	100544730	22.75	13.8894	3.75	2.36291	15.75	25.5522	5	3.82971	10.75	9.94569	9.25	4.57347	10.25	3.5	5.25	5.5	citron rho-interacting serine/threonine kinase
CITED2	104916361	2.25	1.5	3.5	0.57735	2.75	2.5	2	1.1547	1.5	1.91485	4.5	2.64575	3	1.41421	3.75	2.06155	Cbp/p300 interacting transactivator with Glu/Asp rich carboxy-terminal domain 2
CIZ1	100542142	293.5	29.2404	329.75	77.276	343.25	58.5228	264	55.5998	288	58.3152	346.25	23.6696	295	4.08248	325.25	41.8121	CDKN1A interacting zinc finger protein 1
CKAP2	100540938	115.25	67.5888	47.25	33.5696	67	46.4758	92.75	42.4136	168.25	149.921	195.25	157.036	98	81.8209	69.5	62.5273	cytoskeleton associated protein 2
CKAP2L	100547918	53.25	13.1498	63.25	29.3754	59	10.8628	42	21.0871	72.5	35.2373	99.25	37.3218	50	20.7364	42.75	3.59398	cytoskeleton associated protein 2 like
CKAP4	100542414	62.5	22.6642	76.25	24.5544	83.5	27.8268	62.25	15.1959	63.5	27.9106	75.25	6.70199	48.5	5.56776	62.25	6.23832	cytoskeleton associated protein 4
CKB	100550185	59.25	20.106	86.5	20.4369	109.5	79.9562	68.75	37.1786	66.5	24.6779	187	58.5263	74.75	31.8368	102	37.1214	creatine kinase B
CKLF	104913004	155.5	35.0476	271	73.4802	221.75	73.4546	204	41.497	227	78.5154	251.25	59.371	168.5	53.8547	241.25	24.8512	chemokine like factor
CKMT2	104915281	0	0	0	0	0.25	0.5	0	0	0	0	0.25	0.5	0	0	0.25	0.5	creatine kinase, mitochondrial 2
CKS1B	104916441	23.75	14.477	17.75	10.4043	18.5	22.9855	33.25	28.8256	35.5	37.081	34.25	25.9663	23.25	18.3916	31.25	37.7569	CDC28 protein kinase regulatory subunit 1B
CKS2	100548623	23.75	11.2064	22.25	9.94569	14.75	6.29153	24	14.6287	52.75	40.4341	57.75	47.8217	33	24.5628	19.75	9.87843	CDC28 protein kinase regulatory subunit 2
CLASP1	100545682	129	43.4281	142	20.0167	157	20.8966	123	16.5731	144.5	56.3353	122	18.1292	104.25	15.0194	129.5	9.98332	cytoplasmic linker associated protein 1
CLASP2	100546300	285.25	71.4674	375.75	38.8962	388.5	172.289	304	76.9459	350.25	42.2167	341	27.6526	272	78.1196	314	20.8966	cytoplasmic linker associated protein 2
CLCA2	100548862	4.25	2.87228	6	0.816497	3.25	2.06155	8.5	11.6762	7.25	10.6262	7.5	2.08167	2.25	1.89297	3.75	1.5	chloride channel accessory 2
CLCC1	100547992	146.75	26.9119	157.75	49.6412	162.75	28.0401	127.25	26.056	146.75	20.7103	155	7.78888	142.25	12.9968	130.5	9.11043	chloride channel CLIC like 1
CLCF1	100539019	0	0	0	0	0.25	0.5	0.25	0.5	0.25	0.5	0.5	0.57735	0.25	0.5	0	0	cardiotrophin like cytokine factor 1
CLCN2	100544723	111.5	71.9143	89.75	48.3623	67.75	46.5859	89.5	57.4137	100.5	43.9507	79.25	34.8461	75.5	29.8608	67.5	19.9583	chloride voltage-gated channel 2
CLCN3	100539242	451.75	59.3542	549.5	101.188	458.5	85.3249	403.5	99.2522	483	87.4185	494.25	54.7502	370	85.7321	444	87.4795	chloride voltage-gated channel 3
CLCN4	100544481	62.5	40.5504	88.5	26.2869	75.25	22.1867	57	2.82843	55	21.9089	42.25	22.6918	30.75	13.048	63.5	19.3649	chloride voltage-gated channel 4
CLCN6	100545546	245.25	39.744	240	36.4143	240.5	49.99	206.75	59.9076	261.25	74.7145	201.5	21.8251	181.25	22.1265	214.75	61.4946	chloride voltage-gated channel 6
CLCN7	100540400	82.75	36.6822	84	17.8326	87.5	16.5227	77	32.9949	93.25	19.2419	109.75	19.4658	67	24.2074	89.75	22.4704	chloride voltage-gated channel 7
CLDN1	100549221	1712	816.424	2275	91.2287	1726.5	1151.37	1342.5	483.646	1794.75	508.2	2693.75	1043.72	1300.5	780.704	1857.25	297.944	claudin 1
CLDN10	100543398	3.75	1.70783	4	2.44949	7.75	4.5	9	3.91578	5.25	2.75379	4	3.3665	3.25	2.21736	4	1.41421	claudin 10
CLDN11	100540028	2.5	1.73205	3	1.1547	2.5	2.51661	5.75	3.30404	3.75	2.06155	4.5	1.91485	5	1.41421	3.75	2.21736	claudin 11
CLDN12	100550187	163.75	62.4039	287.75	61.0594	243	93.9539	216.5	83.3167	278.75	107.602	286	69.4118	165.25	16.0702	212.5	42.681	claudin 12
CLDN14	100549555	0	0	0	0	0	0	0	0	0	0	0	0	0	0	0	0	claudin 14
CLDN16	100549680	74	48.7237	63.25	33.5298	61.75	23.3006	65	50.0733	55.75	12.2848	60	13.7356	47.5	22.9274	68.5	7.04746	claudin 16
CLDN18	100548297	0	0	0	0	0.25	0.5	0	0	0	0	0.5	0.57735	0.25	0.5	0	0	claudin 18
CLDN19	100547701	0	0	0	0	0	0	0	0	0	0	0.25	0.5	0	0	0	0	claudin 19
CLDN2	100544404	476.5	54.4212	768.25	247.348	745.25	217.708	725	302.903	758.25	413.921	842.5	264.848	773.75	252.738	703.25	316.545	claudin 2
CLDN20	100544952	6.75	3.30404	7.75	3.0957	3	1.1547	2.25	1.89297	3	1.82574	3	1.63299	3.25	2.06155	5.25	1.25831	claudin 20
CLDN23	100550435	0.25	0.5	0.5	0.57735	0.5	1	0.25	0.5	0.5	1	0.5	1	0	0	0.25	0.5	claudin 23
CLDN25	100541271	3.5	1.91485	3.25	2.62996	2.5	1.29099	1.5	1.29099	3.25	0.957427	3	2.16025	2.75	1.89297	1.5	1.29099	claudin 25
CLDN3	100548564	18.75	11.9548	15.5	9.46925	37.25	30.2476	33.5	35	14.25	0.957427	87.5	115.743	25.25	17.519	26.25	8.88351	claudin 3
CLDN34	104915733	1.25	0.957427	2.75	1.89297	1.25	0.5	1.25	1.89297	2.25	2.06155	2.5	2.38048	0.75	0.957427	2.5	1	claudin 34
[truncated: 9,616 more rows]
